# Supplementary material for: Strategic deployment of feature-based attentional gain in primate visual cortex
Source: PLoS Biol. 2019 Aug 6;17(8):e3000387. doi: 10.1371/journal.pbio.3000387 (PMC6684042; doi:10.1371/journal.pbio.3000387)
Supplement: S1 Data — Excel spreadsheet containing, in separate sheets, the underlying numerical data and statistical analysis for Figs 2, 3 (3 individual: individual numerical values summarized in Fig 3), 4, 5, 6A and 6B, as well as S15–S17 (in Fig 6A sheet). (XLSX) [file pbio.3000387.s001.xlsx]

## Sheet: Fig 2
Fig 2 AB:	rates in sp/sec										Fits were calculated in MATLAB R2014a using the Curve Fitting Toolbox
direction 1	stim1 alone	SEM stim1	stim2 alone	SEM stim2	attnFix	SEM attnFix	attnIn	SEM attnIn	AI		fits, 1 deg. step	attnFix 2G	attnIn 2G
											-180	7.86297	11.0948
-180	7.7	3.6	4.5	1.17	7	1.86	11.71	1.44	0.251737		-179	7.84243	11.0815
-150	7.4	1.74	15.77	4.55	8.51	1.75	9.61	1.36	0.0607064		-178	7.8246	11.0701
-120	14.9	5.32	20.85	7.19	20.46	3.31	16.59	1.5	-0.104453		-177	7.80949	11.0605
-90	12.74	2.72	24.76	5.09	41.87	5.72	27.15	1.67	-0.213272		-176	7.79707	11.0528
-60	14.97	4.03	35.42	7.96	35.82	3.21	25.45	1.87	-0.169251		-175	7.78737	11.0469
-30	15.64	7.45	13.02	0.49	14.71	1.86	23.26	1.88	0.225178		-174	7.78042	11.0428
0	15.73	5.32	0.82	0.4	10.48	3.43	22.14	2.52	0.357449		-173	7.77625	11.0407
30	22.41	3.98	1.09	0.58	19.45	6.24	37.52	3.72	0.317184		-172	7.77493	11.0404
60	25.41	7.94	0.37	0.4	36.16	7.62	39.53	2.48	0.0445237		-171	7.77654	11.042
90	13.65	3.06	1.53	0.51	30.01	7.28	32.22	2.62	0.0355134		-170	7.78118	11.0455
120	7.28	2.66	0.01	0.01	18.13	3.29	18.79	3.82	0.0178765		-169	7.78898	11.0511
150	6.06	1.68	0.37	0.4	15.26	4.04	15.48	1.64	0.0071568		-168	7.80006	11.0587
180	7.7	3.6	4.5	1.17	7	1.86	11.71	1.44	0.251737		-167	7.8146	11.0685
											-166	7.83278	11.0804
											-165	7.8548	11.0946
											-164	7.8809	11.1112
											-163	7.91133	11.1302
											-162	7.94637	11.1519
Fig 2 C:											-161	7.98631	11.1762
	condition		rate, sp/sec	SEM, sp/sec							-160	8.0315	11.2033
	spont.activity		1.12	0.8							-159	8.08229	11.2334
	attnFix-Pref		36.16	7.62							-158	8.13905	11.2666
	attnIn-Pref		39.53	2.48							-157	8.20219	11.303
	attnOut-Pref		32.27	3.3							-156	8.27216	11.3429
	attnOut-Null		30.01	4.35							-155	8.3494	11.3863
											-154	8.4344	11.4335
											-153	8.52767	11.4846
											-152	8.62974	11.5398
											-151	8.74118	11.5994
											-150	8.86256	11.6634
											-149	8.99449	11.7322
											-148	9.13757	11.8059
											-147	9.29246	11.8847
											-146	9.45979	11.9689
											-145	9.64024	12.0586
											-144	9.83446	12.1541
											-143	10.0432	12.2556
											-142	10.267	12.3633
											-141	10.5067	12.4774
											-140	10.7628	12.5981
											-139	11.0361	12.7257
											-138	11.3273	12.8603
											-137	11.6368	13.002
											-136	11.9654	13.1512
											-135	12.3137	13.3078
											-134	12.6821	13.4722
											-133	13.0711	13.6444
											-132	13.4813	13.8246
											-131	13.9129	14.0128
											-130	14.3664	14.2091
											-129	14.8419	14.4136
											-128	15.3397	14.6264
											-127	15.8599	14.8475
											-126	16.4026	15.0768
											-125	16.9675	15.3145
											-124	17.5547	15.5606
											-123	18.1637	15.8147
											-122	18.7943	16.0767
											-121	19.446	16.3466
											-120	20.118	16.624
											-119	20.8099	16.9089
											-118	21.5205	17.2008
											-117	22.2491	17.4997
											-116	22.9945	17.805
											-115	23.7555	18.1165
											-114	24.5308	18.4338
											-113	25.3188	18.7564
											-112	26.118	19.0839
											-111	26.9267	19.4157
											-110	27.7431	19.7514
											-109	28.5651	20.0903
											-108	29.3909	20.4319
											-107	30.2181	20.7755
											-106	31.0448	21.1204
											-105	31.8684	21.4661
											-104	32.6867	21.8117
											-103	33.4973	22.1565
											-102	34.2975	22.4998
											-101	35.085	22.8408
											-100	35.8572	23.1788
											-99	36.6115	23.5129
											-98	37.3455	23.8422
											-97	38.0565	24.1661
											-96	38.7421	24.4837
											-95	39.3998	24.7942
											-94	40.0273	25.0968
											-93	40.6223	25.3907
											-92	41.1824	25.675
											-91	41.7057	25.9492
											-90	42.1902	26.2123
											-89	42.6338	26.4637
											-88	43.035	26.7027
											-87	43.3922	26.9287
											-86	43.7038	27.141
											-85	43.9688	27.339
											-84	44.1861	27.5222
											-83	44.3546	27.6901
											-82	44.4739	27.8422
											-81	44.5434	27.9781
											-80	44.5629	28.0976
											-79	44.5322	28.2003
											-78	44.4515	28.2859
											-77	44.3211	28.3543
											-76	44.1417	28.4053
											-75	43.9138	28.439
											-74	43.6384	28.4553
											-73	43.3167	28.4542
											-72	42.9499	28.4359
											-71	42.5394	28.4007
											-70	42.087	28.3486
											-69	41.5944	28.2801
											-68	41.0635	28.1955
											-67	40.4963	28.0953
											-66	39.895	27.9799
											-65	39.2619	27.8498
											-64	38.5992	27.7057
											-63	37.9095	27.5481
											-62	37.1952	27.3778
											-61	36.4588	27.1955
											-60	35.7028	27.002
											-59	34.9299	26.7981
											-58	34.1426	26.5845
											-57	33.3434	26.3622
											-56	32.535	26.1321
											-55	31.7197	25.8951
											-54	30.9001	25.6522
											-53	30.0786	25.4042
											-52	29.2574	25.1522
											-51	28.4388	24.8971
											-50	27.625	24.6399
											-49	26.8181	24.3817
											-48	26.0199	24.1233
											-47	25.2323	23.8658
											-46	24.4572	23.6101
											-45	23.6961	23.3571
											-44	22.9504	23.1079
											-43	22.2217	22.8633
											-42	21.5111	22.6242
											-41	20.8198	22.3915
											-40	20.1489	22.166
											-39	19.4992	21.9486
											-38	18.8715	21.74
											-37	18.2664	21.5409
											-36	17.6847	21.3522
											-35	17.1266	21.1745
											-34	16.5926	21.0084
											-33	16.0828	20.8545
											-32	15.5976	20.7134
											-31	15.1369	20.5856
											-30	14.7008	20.4717
											-29	14.2891	20.372
											-28	13.9018	20.287
											-27	13.5387	20.217
											-26	13.1995	20.1623
											-25	12.8838	20.1233
											-24	12.5915	20.1001
											-23	12.322	20.0931
											-22	12.0749	20.1022
											-21	11.8499	20.1277
											-20	11.6465	20.1697
											-19	11.4642	20.2282
											-18	11.3025	20.3031
											-17	11.161	20.3945
											-16	11.0392	20.5024
											-15	10.9365	20.6265
											-14	10.8526	20.7669
											-13	10.7869	20.9232
											-12	10.7389	21.0954
											-11	10.7083	21.2833
											-10	10.6946	21.4865
											-9	10.6974	21.7047
											-8	10.7163	21.9378
											-7	10.7509	22.1852
											-6	10.8008	22.4468
											-5	10.8658	22.7221
											-4	10.9454	23.0106
											-3	11.0395	23.312
											-2	11.1476	23.6258
											-1	11.2695	23.9516
											0	11.4051	24.2887
											1	11.5539	24.6368
											2	11.7159	24.9953
											3	11.8907	25.3636
											4	12.0783	25.7411
											5	12.2783	26.1274
											6	12.4907	26.5217
											7	12.7152	26.9235
											8	12.9516	27.3321
											9	13.1999	27.7468
											10	13.4597	28.1671
											11	13.731	28.5923
											12	14.0134	29.0216
											13	14.307	29.4545
											14	14.6113	29.8901
											15	14.9264	30.3278
											16	15.2518	30.7668
											17	15.5874	31.2066
											18	15.9329	31.6462
											19	16.2881	32.0851
											20	16.6526	32.5224
											21	17.0263	32.9575
											22	17.4086	33.3895
											23	17.7994	33.8179
											24	18.1981	34.2418
											25	18.6045	34.6605
											26	19.0181	35.0734
											27	19.4385	35.4796
											28	19.8651	35.8785
											29	20.2975	36.2694
											30	20.7352	36.6516
											31	21.1777	37.0244
											32	21.6243	37.3871
											33	22.0744	37.7392
											34	22.5276	38.08
											35	22.983	38.4088
											36	23.4401	38.7251
											37	23.8981	39.0283
											38	24.3564	39.3179
											39	24.8142	39.5933
											40	25.2708	39.8539
											41	25.7254	40.0994
											42	26.1774	40.3292
											43	26.6258	40.543
											44	27.0699	40.7403
											45	27.5089	40.9208
											46	27.9419	41.0841
											47	28.3683	41.2299
											48	28.7872	41.358
											49	29.1977	41.468
											50	29.5991	41.5599
											51	29.9906	41.6333
											52	30.3714	41.6882
											53	30.7407	41.7245
											54	31.0978	41.742
											55	31.4418	41.7408
											56	31.7722	41.7208
											57	32.0881	41.6821
											58	32.3889	41.6247
											59	32.674	41.5488
											60	32.9428	41.4544
											61	33.1945	41.3417
											62	33.4288	41.211
											63	33.645	41.0625
											64	33.8427	40.8964
											65	34.0214	40.713
											66	34.1808	40.5127
											67	34.3204	40.2958
											68	34.4399	40.0627
											69	34.5391	39.8137
											70	34.6178	39.5495
											71	34.6757	39.2703
											72	34.7127	38.9766
											73	34.7288	38.6691
											74	34.7239	38.3482
											75	34.698	38.0144
											76	34.6512	37.6683
											77	34.5835	37.3105
											78	34.4952	36.9415
											79	34.3864	36.562
											80	34.2575	36.1726
											81	34.1086	35.7739
											82	33.9401	35.3665
											83	33.7524	34.9511
											84	33.546	34.5282
											85	33.3213	34.0986
											86	33.0787	33.6628
											87	32.8189	33.2216
											88	32.5424	32.7754
											89	32.2499	32.3251
											90	31.9418	31.8712
											91	31.619	31.4143
											92	31.2822	30.955
											93	30.9319	30.494
											94	30.569	30.0318
											95	30.1941	29.5691
											96	29.8082	29.1063
											97	29.4119	28.6441
											98	29.006	28.183
											99	28.5914	27.7234
											100	28.1688	27.266
											101	27.739	26.8113
											102	27.3029	26.3596
											103	26.8612	25.9114
											104	26.4148	25.4672
											105	25.9644	25.0274
											106	25.5108	24.5924
											107	25.0548	24.1626
											108	24.5972	23.7382
											109	24.1386	23.3197
											110	23.6798	22.9074
											111	23.2215	22.5015
											112	22.7644	22.1023
											113	22.3091	21.7101
											114	21.8563	21.3251
											115	21.4066	20.9475
											116	20.9606	20.5774
											117	20.5188	20.2152
											118	20.0817	19.8608
											119	19.65	19.5144
											120	19.2239	19.1761
											121	18.8041	18.8461
											122	18.3909	18.5244
											123	17.9846	18.2109
											124	17.5857	17.9059
											125	17.1944	17.6093
											126	16.8112	17.321
											127	16.4361	17.0411
											128	16.0695	16.7696
											129	15.7115	16.5064
											130	15.3624	16.2515
											131	15.0223	16.0048
											132	14.6913	15.7661
											133	14.3695	15.5356
											134	14.057	15.3129
											135	13.7539	15.0981
											136	13.4601	14.891
											137	13.1757	14.6915
											138	12.9007	14.4994
											139	12.635	14.3147
											140	12.3785	14.1371
											141	12.1312	13.9666
											142	11.893	13.8029
											143	11.6638	13.6459
											144	11.4434	13.4955
											145	11.2318	13.3514
											146	11.0288	13.2136
											147	10.8342	13.0818
											148	10.6478	12.9559
											149	10.4695	12.8357
											150	10.2991	12.721
											151	10.1364	12.6117
											152	9.98113	12.5075
											153	9.83321	12.4084
											154	9.69237	12.3141
											155	9.5584	12.2246
											156	9.4311	12.1395
											157	9.31026	12.0588
											158	9.19565	11.9823
											159	9.08707	11.9098
											160	8.9843	11.8413
											161	8.88713	11.7765
											162	8.79537	11.7152
											163	8.7088	11.6575
											164	8.62722	11.6031
											165	8.55044	11.5518
											166	8.47827	11.5037
											167	8.41053	11.4585
											168	8.34704	11.4161
											169	8.28763	11.3765
											170	8.23213	11.3394
											171	8.18039	11.3049
											172	8.13227	11.2729
											173	8.08762	11.2431
											174	8.04632	11.2157
											175	8.00825	11.1904
											176	7.9733	11.1672
											177	7.94138	11.1462
											178	7.9124	11.1271
											179	7.88628	11.11
											180	7.86297	11.0948

## Sheet: Fig 3
Fig.3AB, n=89
direction	-180	-150	-120	-90	-60	-30	0	30	60	90	120	150	180
attnFix	15.5936	16.497	22.8299	29.8925	34.1189	28.0437	25.9811	31.227	36.6819	31.7322	23.3843	17.9644	15.5936
attnIn	17.423	18.2075	22.3587	28.9343	31.6275	29.463	29.9504	36.9721	42.0688	38.6854	29.2181	21.3231	17.423
AI	0.0803544	0.0409793	0.0035536	-0.0355283	-0.0451284	0.0279624	0.100755	0.10205	0.0704244	0.0977665	0.117889	0.109672	0.0803544
SEM AI	0.0275391	0.0232724	0.0291826	0.0155361	0.0148442	0.0201589	0.0202519	0.0144028	0.0151951	0.0158802	0.0229743	0.0268799	0.0275391
Fits were calculated in MATLAB R2007b using the Curve Fitting Toolbox
averaged fits	-180	-179	-178	-177	-176	-175	-174	-173	-172	-171	-170	-169	-168	-167	-166	-165	-164	-163	-162	-161	-160	-159	-158	-157	-156	-155	-154	-153	-152	-151	-150	-149	-148	-147	-146	-145	-144	-143	-142	-141	-140	-139	-138	-137	-136	-135	-134	-133	-132
attnFix 2G	15.2084	15.1896	15.1744	15.1627	15.1546	15.1501	15.1492	15.152	15.1585	15.1688	15.1828	15.2007	15.2224	15.248	15.2776	15.3112	15.3489	15.3906	15.4366	15.4868	15.5413	15.6001	15.6634	15.7313	15.8037	15.8808	15.9627	16.0498	16.1422	16.2397	16.3424	16.4503	16.5637	16.6825	16.807	16.9372	17.0733	17.2153	17.3634	17.5176	17.678	17.8448	18.0179	18.1974	18.3833	18.5756	18.7744	18.9796	19.191
attnIn 2G	17.7392	17.6921	17.6487	17.609	17.5728	17.5402	17.5112	17.4858	17.464	17.4458	17.4313	17.4203	17.413	17.4093	17.4093	17.413	17.4204	17.4315	17.4465	17.4653	17.4879	17.5144	17.5449	17.5794	17.618	17.6614	17.7091	17.7612	17.8176	17.8784	17.9439	18.0155	18.0919	18.1733	18.2597	18.3512	18.4479	18.5499	18.6573	18.7702	18.8887	19.013	19.143	19.2788	19.4205	19.568	19.7216	19.881	20.0462
AI	0.0768114	0.0761066	0.0753852	0.0746465	0.0738899	0.0731148	0.0723204	0.0715064	0.0706721	0.069817	0.0689406	0.0680426	0.0671225	0.06618	0.0652148	0.0642266	0.0632152	0.0621805	0.0611225	0.060041	0.0589361	0.0578079	0.0566566	0.0554824	0.0542855	0.0530851	0.051866	0.0506142	0.0493323	0.0480307	0.0467108	0.0454144	0.0440992	0.0427704	0.0414269	0.0400689	0.0386976	0.0373145	0.035921	0.0345192	0.0331102	0.0316956	0.0302773	0.028857	0.0274365	0.0260178	0.0246037	0.0231955	0.0217945
Inset, histogram
index PR, bins	-1	-0.9	-0.8	-0.7	-0.6	-0.5	-0.4	-0.3	-0.2	-0.1	0	0.1	0.2	0.3	0.4	0.5	0.6	0.7	0.8	0.9	1
nr of cells	0	0	0	0	0	0	0	1	3	5	22	28	14	8	4	3	0	1	0	0	0
Data	PR=Pr/Pl		Fig 3 inset
units	attn-fix	attn-in	AI
1	1.31838	1.65641	0.113631
2	1.26417	1.51138	0.089066
3	1.01715	1.28912	0.117925
4	1.12641	1.25501	0.0540026
5	0.824117	0.954179	0.0731387
6	1.61393	2.27525	0.17004
7	1.06629	1.54376	0.182937
8	1.47374	1.61266	0.0450092
9	0.879519	1.15537	0.13556
10	1.1758	1.61437	0.157184
11	0.877231	1.15168	0.135267
12	1.12245	1.52655	0.15255
13	1.92968	2.32652	0.0932383
14	1.09862	1.02855	-0.0329437
15	0.820006	1.07361	0.133928
16	2.23334	1.5544	-0.179246
17	0.752335	0.923925	0.102365
18	0.972076	1.15222	0.0848036
19	1.08303	1.38149	0.121103
20	1.82064	2.55735	0.168277
21	1.20149	1.10251	-0.0429604
22	0.988003	0.991347	0.00168981
23	1.40646	1.61777	0.0698721
24	1.5487	1.84255	0.0866507
25	1.02089	1.95083	0.312927
26	1.0277	1.07332	0.0217165
27	1.07671	1.13499	0.02635
28	1.43781	2.26052	0.222454
29	0.606058	0.972112	0.231948
30	1.02021	1.5793	0.215076
31	0.951373	1.03237	0.0408297
32	1.53972	1.76251	0.0674673
33	0.851771	0.811934	-0.0239448
34	0.627725	1.28874	0.344914
35	0.779333	1.46727	0.306212
36	1.1578	1.04505	-0.0511813
37	1.15266	1.14422	-0.00367286
38	0.913562	0.781139	-0.0781391
39	0.611775	1.60411	0.447827
40	0.224228	1.13323	0.669637
41	3.29104	2.94053	-0.056248
42	0.54323	0.634733	0.077679
43	0.823903	0.854287	0.0181048
44	0.917192	1.66216	0.288819
45	1.05773	0.964622	-0.0460391
46	0.923716	1.01457	0.0468728
47	0.437875	0.608812	0.163312
48	2.02507	2.86671	0.172052
49	1.45347	1.78932	0.103568
50	1.47066	1.86087	0.117128
51	0.472558	0.453832	-0.0202136
52	1.263	0.825936	-0.20923
53	1.40868	0.915439	-0.212227
54	0.820133	1.15463	0.169387
55	0.532692	0.858566	0.23423
56	1.2912	1.2741	-0.00666661
57	1.33687	1.06704	-0.112248
58	0.69655	0.909034	0.132341
59	0.941533	1.17745	0.111334
60	0.894367	1.61434	0.286989
61	0.884538	0.837221	-0.0274821
62	1.2945	1.54109	0.0869608
63	1.35268	1.22563	-0.0492752
64	1.76788	5.78644	0.531956
65	1.3832	3.0148	0.370985
66	1.25514	1.19739	-0.0235495
67	0.458233	0.584663	0.121229
68	0.979154	1.09979	0.0580259
69	2.30244	2.43064	0.0270869
70	1.06189	0.927631	-0.0674839
71	1.76988	0.974559	-0.289793
72	1.02504	1.41425	0.159556
73	1.66419	4.62608	0.470869
74	2.07863	2.16547	0.0204624
75	1.12801	1.36507	0.0950895
76	1.62569	2.1169	0.13125
77	1.08476	1.1235	0.017543
78	1.38364	1.3553	-0.0103483
79	1.12464	1.42318	0.117174
80	1.11762	1.35581	0.0962997
81	0.725666	1.27298	0.273841
82	1.07868	2.38748	0.377594
83	1.04081	1.0427	0.000904741
84	1.495	2.22587	0.196425
85	1.3129	2.4309	0.298627
86	1.20511	3.74623	0.51322
87	1.1102	1.29791	0.0779489
88	0.419085	0.770111	0.29518
89	0.500053	1.21608	0.417232
mean AI			0.116067
mean AR, %			26.2615
[truncated: 312 more columns]

## Sheet: Fig 3 individual
Fig.3AB, individual cells response values, sp/sec
condition							attend-fix													attend-in													Attn. Index
cell nr.	-180	-150	-120	-90	-60	-30	0	30	60	90	120	150	180	-180	-150	-120	-90	-60	-30	0	30	60	90	120	150	180	-180	-150	-120	-90	-60	-30	0	30	60	90	120	150	180
1	11.6	10.07	11.83	14.79	19.76	16.52	11.91	20.46	25.22	24.78	16.78	12.3	11.6	16.68	14.3	17.78	16.11	16.85	19.45	20.41	29.3	27.25	24.78	19.05	14.63	16.68	0.179632	0.173574	0.200946	0.0427184	-0.0794865	0.0814568	0.262995	0.177653	0.0386888	0	0.0633547	0.0865206	0.179632
2	10.71	7.72	25.75	39.63	32.73	20.42	18.63	36.2	44.74	55.68	35.94	30.94	10.71	15.19	16.16	28.55	40.61	27.75	25.73	27.43	58.44	50.55	58.45	56.46	50.52	15.19	0.172973	0.353434	0.0515654	0.0122134	-0.0823413	0.11506	0.191055	0.234996	0.0609718	0.0242706	0.222078	0.240363	0.172973
3	4.55	8.91	16.13	23.45	16.67	19.99	12.85	10.57	20.62	22.07	13.13	7.9	4.55	8.24	14.5	10.27	19.06	19.61	18.88	9.65	18.25	23.54	25.21	15.96	14.16	8.24	0.288507	0.238787	-0.22197	-0.10327	0.0810364	-0.0285567	-0.142222	0.266482	0.0661232	0.0664129	0.0972843	0.283772	0.288507
4	44.09	48.52	49.02	43.86	55.88	53.72	43.97	59.92	59.18	71.09	55.11	45.45	44.09	58.46	45.97	59.24	58.25	50.27	58.5	61.36	76.64	81.88	78.37	78.77	62.85	58.46	0.140127	-0.026987	0.0944024	0.140926	-0.0528497	0.0425949	0.1651	0.122437	0.160924	0.0487087	0.176725	0.160665	0.140127
5	56.58	49.22	75.83	76.18	79.23	44.17	52.3	45.95	50.06	57.74	69.83	72.88	56.58	74.28	79.29	87.69	94.58	93.58	63.15	66.24	61.5	88.07	87.49	90.48	85.14	74.28	0.135259	0.23399	0.0725294	0.107754	0.0830392	0.176854	0.117597	0.144718	0.275176	0.204847	0.128813	0.0775851	0.135259
6	3.57	4	5.94	7.15	9.4	8.72	8.73	13.47	14.77	12.49	11.07	10.1	3.57	6.17	5.51	4.88	7.52	9.64	9.62	10.03	13.44	21.72	18.34	18.23	9.11	6.17	0.26694	0.15878	-0.0979667	0.0252215	0.012605	0.0490731	0.0692964	-0.00111483	0.190463	0.18975	0.244369	-0.0515357	0.26694
7	14.95	12.45	16.09	22.2	25.51	16.75	16.67	22.73	29.31	26.87	23.34	27.31	14.95	18.56	14.95	14.99	15.8	18.53	19.81	17.8	28.92	25.82	28.82	27.4	26.12	18.56	0.107729	0.0912409	-0.0353925	-0.168421	-0.158492	0.083698	0.0327821	0.119845	-0.0633049	0.0350153	0.0800158	-0.0222721	0.107729
8	24.13	22.26	22.85	27.26	30.72	31.12	15.99	21.77	39.69	47.52	40.75	34.68	24.13	17.01	18.25	25.16	27.89	26.19	32.16	21.24	28.56	48.31	47.75	39.17	33.17	17.01	-0.173068	-0.0989879	0.048115	0.0114234	-0.0795994	0.0164349	0.141015	0.13491	0.0979545	0.00241419	-0.0197698	-0.022255	-0.173068
9	10.49	21.45	36.33	39.85	42.71	28.41	20.46	28.82	34.18	37.56	32.76	20.63	10.49	12.84	17.5	25.03	32.81	32.97	26.1	20.85	30.54	35.42	38.83	33.89	19.92	12.84	0.100729	-0.101412	-0.184159	-0.0968896	-0.1287	-0.0423775	0.00944081	0.0289757	0.0178161	0.0166252	0.0169542	-0.0175092	0.100729
10	31.91	51.15	54.87	68.26	62.43	58.94	65.62	78.66	79.54	74.74	54.47	60.77	31.91	42.49	42.25	50.36	56.91	68.78	66.73	65.56	93.66	103.94	100.19	85.26	60.77	42.49	0.142204	-0.0952891	-0.0428585	-0.0906767	0.0483957	0.0619877	-0.000457387	0.0870474	0.132985	0.145487	0.220354	0	0.142204
11	45.19	21.96	28.96	31.07	46.97	20.9	30.09	33.84	38.1	47.83	45.38	32.56	45.19	40.55	36.85	24.99	39.56	41.98	36.14	39.84	38.74	51.82	56.82	45.77	49.39	40.55	-0.0541171	0.253188	-0.0735867	0.120204	-0.0560989	0.267181	0.139425	0.0675117	0.15258	0.0859054	0.00427866	0.205369	-0.0541171
12	41.49	39.67	51.37	60.81	58.03	52.7	50.18	61.33	56.64	74.18	56.38	47.24	41.49	38.44	34.35	39.9	64.67	66.39	70	61.5	68.95	95.39	105.25	79.75	39.8	38.44	-0.0381584	-0.0718725	-0.125671	0.0307619	0.0671918	0.140994	0.101361	0.0584894	0.254884	0.173159	0.171674	-0.0854779	-0.0381584
13	0.4	1.01	2.51	2.93	0.99	5.6	5.05	7.84	8.94	10.89	3.78	0.8	0.4	0.78	0.85	2.91	1.92	1.46	4.01	5.54	9.64	12.22	11.47	4.17	0.72	0.78	0.322034	-0.0860215	0.0738007	-0.208247	0.191837	-0.165453	0.0462701	0.102975	0.155009	0.0259392	0.0490566	-0.0526316	0.322034
14	10.25	6.29	9.64	10.27	15.13	19.02	12.55	12.37	20.59	18.8	12.19	9.58	10.25	8.62	7.17	6.26	8.92	14.86	16.74	17.3	13.88	19.11	17.12	15.56	9.28	8.62	-0.0863805	0.0653789	-0.212579	-0.0703491	-0.009003	-0.0637584	0.159129	0.0575238	-0.0372796	-0.0467706	0.121441	-0.0159067	-0.0863805
15	87.78	76.77	131.49	105.53	76.83	82.53	101.87	118.03	110.6	106.22	83.75	86.39	87.78	104.36	103.19	137.68	119.86	82.32	84.47	114.31	143.85	153.82	136.92	133.16	108.18	104.36	0.0862912	0.14681	0.0229966	0.0635787	0.0344958	0.0116168	0.0575446	0.0985948	0.163452	0.126265	0.22779	0.111991	0.0862912
16	6.5	5.37	9.61	7.96	17.72	12.25	12.56	19.32	31.97	21.59	6.54	6.71	6.5	6.03	4.4	4.67	9.49	18.79	15.28	13.43	21.22	28.81	24.61	9.06	6.76	6.03	-0.03751	-0.0992835	-0.345938	0.0876791	0.029307	0.110062	0.0334744	0.0468673	-0.0519908	0.065368	0.161538	0.00371195	-0.03751
17	4.41	4.69	8.77	22.97	34.01	21.77	16.08	21.78	25.84	9.85	7.72	3.73	4.41	6.4	5.02	5.34	22.66	35.17	23.33	15.5	29.5	32.71	20.25	9.12	5.77	6.4	0.184089	0.0339856	-0.24309	-0.00679378	0.0167679	0.0345898	-0.0183661	0.150546	0.117336	0.345515	0.0831354	0.214737	0.184089
18	7.96	11.72	19.78	20.04	21.81	18.22	21.94	17.2	22.29	20.39	15.72	12.34	7.96	11.33	9.7	18.07	22.18	18.24	21.68	28.26	27.67	27.48	26.8	19.66	17.33	11.33	0.174702	-0.0943044	-0.0451783	0.0506869	-0.0891386	0.0867168	0.125896	0.233341	0.10428	0.135834	0.111362	0.168183	0.174702
19	51.86	51.48	65.8	75.61	88.2	67.31	74.01	86.52	93.99	83.53	70.79	60.78	51.86	61.06	78.31	66.82	85.11	77.88	71.14	87.09	101.42	105.76	106.72	84.4	77.07	61.06	0.0814736	0.206719	0.00769115	0.059109	-0.0621387	0.0276634	0.0811918	0.0792806	0.0589237	0.121892	0.0876989	0.118172	0.0814736
20	22.71	8.72	18.37	25.2	18.2	21.16	33.97	42.04	44.57	34	20.41	6.49	22.71	6.91	14.02	24.67	21.68	19.43	37.96	47.9	53.66	64.96	59.17	33.98	5.18	6.91	-0.533423	0.233069	0.146375	-0.0750853	0.0326867	0.284168	0.170148	0.121421	0.186159	0.270151	0.249494	-0.112254	-0.533423
21	55.62	64.33	78.2	94.83	90.78	94.67	93.6	114.99	102.86	66.9	57.33	54.01	55.62	54.61	64.12	74.68	100.62	115.48	104.53	117.99	125.83	109.14	90.04	64.66	64.54	54.61	-0.00916266	-0.00163488	-0.0230246	0.0296239	0.119752	0.049498	0.11527	0.0450129	0.0296226	0.147445	0.0600869	0.0888233	-0.00916266
22	39.3	44.5	40.93	48.18	43.15	38.22	33	31.89	41.94	41.91	33.17	35.39	39.3	36.95	43.58	45.34	54.54	40.52	47.52	44.77	45.82	50.54	45.86	39.37	35.24	36.95	-0.0308197	-0.010445	0.0511186	0.0619159	-0.031433	0.108467	0.151344	0.179256	0.0929931	0.045004	0.0854701	-0.00212374	-0.0308197
23	12.92	21.96	40.55	41.81	35.2	30.63	28.45	33.25	54.88	59.17	27.14	10.95	12.92	24.05	31.22	51.25	52.38	40.66	37.68	43.35	55.67	79.39	69.48	40.04	32.88	24.05	0.301055	0.174126	0.116558	0.11222	0.0719747	0.103206	0.207521	0.252137	0.182543	0.0801399	0.192021	0.500342	0.301055
24	6.62	4.46	7.29	11.75	14.37	7.65	5.92	8.75	21.91	20.59	16.98	9.61	6.62	9.71	5.52	6.07	12.29	13.14	7.13	8.03	11	23.81	27.55	21.78	17.76	9.71	0.189222	0.106212	-0.0913174	0.0224626	-0.044711	-0.0351827	0.151254	0.113924	0.0415573	0.144578	0.123839	0.297771	0.189222
25	19.09	37.93	45.36	83.98	79.12	41.92	30.29	60.91	87.33	74.55	57.22	23.53	19.09	28.54	37.73	48.3	61.83	63.01	43.66	54.48	99.69	111.05	109.16	69.79	23.83	28.54	0.198404	-0.0026434	0.0313901	-0.15191	-0.113347	0.0203319	0.28536	0.241469	0.119569	0.188395	0.0989686	0.00633446	0.198404
26	41.19	51.52	49.18	59.02	78.17	72.77	67.45	67	79.22	66.74	42.51	56.71	41.19	55.68	61.22	68.6	76.19	85.73	83.74	78.17	79.56	86.63	85.11	53.23	47.29	55.68	0.149582	0.0860387	0.164884	0.126988	0.0461257	0.0700914	0.0736163	0.0856987	0.0446789	0.120975	0.11197	-0.0905769	0.149582
27	50.71	51.69	63.66	66.29	84.35	74.39	78.56	79.52	87.11	67.64	59.55	39.11	50.71	48.88	52.95	68.74	66.37	75.89	72.13	75.46	83.69	82.23	81.45	63.04	50.51	48.88	-0.0183753	0.0120413	0.0383686	0.000603045	-0.0527958	-0.0154245	-0.0201273	0.0255499	-0.0288178	0.0926286	0.0284689	0.127204	-0.0183753
28	5.66	5.17	11.36	11.68	14.68	12.9	9.34	12.1	21.59	15.44	8.76	5.74	5.66	8.14	7.36	8.99	8.09	5.76	5.8	14.76	16.75	22.45	16.66	16.57	9.78	8.14	0.17971	0.174781	-0.116462	-0.181588	-0.436399	-0.379679	0.224896	0.161179	0.0195277	0.0380062	0.30833	0.260309	0.17971
29	2.56	4.53	1.32	5.95	16.79	9.09	6.25	8.78	9.12	10.27	3.58	2.58	2.56	3.76	3.92	4.21	8.26	16.41	10.56	5.67	11.66	13.9	12.65	3.26	2.59	3.76	0.189873	-0.0721893	0.522604	0.162562	-0.0114458	0.0748092	-0.0486577	0.1409	0.207646	0.103839	-0.0467836	0.00193424	0.189873
30	2.97	3.6	2.36	3.99	13.94	11.39	5.5	9.55	14.48	15.21	4.35	3	2.97	3.2	3.34	3.95	6.32	13.95	11.24	10.12	9.24	12.36	18.24	4.86	2.25	3.2	0.0372771	-0.037464	0.251981	0.225994	0.000358551	-0.00662837	0.295775	-0.0164981	-0.0789866	0.090583	0.0553746	-0.142857	0.0372771
31	34.88	35.23	54.87	59.79	63.64	60.14	53.56	53.76	65.56	52.61	52.92	31.98	34.88	47.22	47.29	51.13	57.04	64.64	65.97	58.57	64.58	64.16	70.93	55.29	51.83	47.22	0.150305	0.146146	-0.035283	-0.0235385	0.00779545	0.0462295	0.0446803	0.0914315	-0.0107925	0.148292	0.0219019	0.236845	0.150305
32	14.53	5.83	7.99	13.52	18.94	14.62	12.25	12.44	30.62	29.57	24.81	17.39	14.53	23.93	21.56	14.59	23.31	23.87	18.24	20.83	28.81	38.31	37.11	45.39	29.4	23.93	0.24441	0.574297	0.292294	0.265816	0.11516	0.110164	0.259371	0.396848	0.111562	0.113077	0.293162	0.256679	0.24441
33	13.78	7.97	11.96	22.31	36.72	33.89	20.5	19.23	28.97	28.31	11.24	11.06	13.78	11.6	7.08	17.73	24.18	34.98	32.16	21.68	23.21	26.7	28.88	20.08	12.74	11.6	-0.0858944	-0.0591362	0.194342	0.0402237	-0.0242678	-0.0261923	0.0279753	0.0937795	-0.040776	0.00996678	0.282248	0.0705882	-0.0858944
34	8.99	13.51	5.69	10.68	26.54	15.73	5.51	8.6	13.23	16.66	9.01	7.2	8.99	11.98	9.54	5.96	15.65	18.83	20.11	9.63	9.01	18.67	29.04	20.92	9.56	11.98	0.142585	-0.172234	0.023176	0.188758	-0.169936	0.12221	0.272127	0.0232822	0.170533	0.270897	0.397928	0.140811	0.142585
35	7	8.51	20.46	41.87	35.82	14.71	10.48	19.45	36.16	30.01	18.13	15.26	7	11.68	9.64	16.53	27.15	25.36	22.67	22.19	38.18	41.04	32.27	17.4	15.61	11.68	0.250535	0.062259	-0.106245	-0.213272	-0.170971	0.212948	0.358433	0.325004	0.0632124	0.0362877	-0.020546	0.0113379	0.250535
36	5.23	4.26	14.69	22.27	22.97	24.75	16.35	21.7	27.18	29.42	18.41	6.1	5.23	6.34	6.48	11.17	19.8	21.33	19.38	14.77	19.4	22.91	21.81	13.92	8.88	6.34	0.0959378	0.206704	-0.136118	-0.0587117	-0.0370203	-0.121686	-0.0507712	-0.0559611	-0.0852466	-0.148546	-0.13888	0.185581	0.0959378
37	1	4.65	8.38	13.21	14.3	7.73	4.53	13.13	16.03	11.71	4.98	0.01	1	2.71	5.73	9.62	19.43	21.36	16.74	16.88	19.32	25.55	18.96	11.37	4.59	2.71	0.460916	0.104046	0.0688889	0.190564	0.197981	0.368206	0.576833	0.190755	0.228956	0.236387	0.390826	0.995652	0.460916
38	7.54	15.5	27.49	23.82	24.35	25.51	13.15	19.09	24.29	21.09	10.14	1.63	7.54	6.62	24.16	31.49	33.11	35.6	30.25	18.96	21.94	30.19	19.75	13.31	5.07	6.62	-0.0649718	0.218356	0.0678196	0.163183	0.187656	0.0850072	0.180941	0.0694614	0.108297	-0.032811	0.135181	0.513433	-0.0649718
39	2.87	3.5	0.45	7.11	22.5	11.06	1.13	3.39	7.2	16.34	8.91	4.03	2.87	11.8	2.63	5.57	9.62	26.13	25.17	8.99	9.97	39.31	44.7	36.76	14.77	11.8	0.608725	-0.141925	0.850498	0.15003	0.0746453	0.389456	0.77668	0.492515	0.690389	0.464613	0.60981	0.571277	0.608725
40	0.01	0.01	1.2	5.22	13.42	2.68	1.72	2.5	3.45	0.4	0.01	0.81	0.01	0.01	0.27	0.15	5.08	12.25	5.36	1.19	7.96	12.68	2.21	0.14	0.3	0.01	0	0.928571	-0.777778	-0.0135922	-0.0455785	0.333333	-0.182131	0.521989	0.572226	0.693487	0.866667	-0.459459	0
41	0.01	0.01	0.01	1.22	2	3.81	4.55	7.11	14.86	6.75	0.46	0.01	0.01	0.01	0.01	0.85	0.93	3.14	4.77	7.89	13.94	17.88	11.9	2.2	0.01	0.01	0	0	0.976744	-0.134884	0.22179	0.111888	0.268489	0.324466	0.0922419	0.276139	0.654135	0	0
42	0.01	0.01	0.01	0.01	4.72	2.16	0.01	1	2.08	3.22	1	0.01	0.01	0.01	0.01	0.01	0.01	2.59	0.67	0.39	0.71	1.39	1.71	0.09	0.01	0.01	0	0	0	0	-0.291382	-0.526502	0.95	-0.169591	-0.198847	-0.306288	-0.834862	0	0
43	14.23	24.21	27.68	36.05	24.61	24.23	25.04	25.33	27.36	23.66	23.98	10.8	14.23	14.62	18.82	21.71	24.5	31.37	22.04	24.59	23.97	24.08	20.78	20.41	16.31	14.62	0.0135182	-0.125261	-0.120875	-0.190751	0.120757	-0.0473309	-0.0090671	-0.0275862	-0.0637636	-0.0648065	-0.0804235	0.203246	0.0135182
44	8.48	7.43	12.42	19.07	16.02	10.96	9.01	15.83	14.16	8.08	4.06	7.1	8.48	8.62	9.39	8.59	11.58	15.3	12.33	13.34	22.16	23.43	16.18	9.01	5.42	8.62	0.00818713	0.116528	-0.182294	-0.244372	-0.0229885	0.0588235	0.193736	0.166623	0.246608	0.333883	0.37873	-0.134185	0.00818713
45	33.47	41.35	44.84	65.59	74.75	66.28	77.37	71.64	74.24	73.46	64.73	53.32	33.47	45.04	48.4	42.37	60.74	75.39	77.76	74.11	71.93	76.97	68.94	59.18	49.5	45.04	0.14737	0.0785515	-0.0283224	-0.0383915	0.00426269	0.0797001	-0.021521	0.00201992	0.0180544	-0.0317416	-0.0447906	-0.0371523	0.14737
46	33.69	33.98	50.45	61.57	73.63	61.62	38.32	48.7	68.12	57.76	53.16	38.4	33.69	34.51	44.85	56.41	67.99	71.23	50.79	56.88	64.08	71.11	75.75	56.9	51.82	34.51	0.0120235	0.137892	0.0557739	0.0495523	-0.0165677	-0.0963437	0.194958	0.136372	0.0214753	0.134746	0.0339815	0.148748	0.0120235
47	0.01	1.93	5.24	21.13	23.53	5.49	5.36	1.34	11.28	3.76	1.07	0.01	0.01	0.75	2.48	5.48	17.33	16.46	4.81	2.25	2.03	11.2	4.52	0.99	0.21	0.75	0.973684	0.124717	0.0223881	-0.098804	-0.176794	-0.0660194	-0.408673	0.204748	-0.00355872	0.0917874	-0.038835	0.909091	0.973684
48	14.79	11.53	20.85	32.94	31.93	33.84	70.5	69.94	54.42	42.11	23.26	18.22	14.79	10.84	16.68	18.78	24.09	23.7	33.75	56.26	60.18	57.32	35.85	22.79	14.34	10.84	-0.154116	0.182559	-0.0522332	-0.155181	-0.147942	-0.00133156	-0.112338	-0.0750077	0.0259531	-0.0802976	-0.0102063	-0.119165	-0.154116
49	0.01	1.04	3.35	12.04	11.87	0.01	0.51	10.65	22.43	16.59	10.58	2	0.01	0.27	0.45	1.45	6.3	9.5	0.41	1.43	8.98	21.46	17.47	4.82	0.68	0.27	0.928571	-0.395973	-0.395833	-0.312977	-0.110903	0.952381	0.474227	-0.0850739	-0.0221007	0.0258368	-0.374026	-0.492537	0.928571
50	15.26	23.38	26.8	34.41	33.05	23.44	32.74	49.04	46.13	46.41	31.33	18.09	15.26	16.16	23.11	22.82	25.1	33.06	22.12	23.03	48.15	48.51	42.73	32.37	9.65	16.16	0.0286442	-0.0058077	-0.0802096	-0.156444	0.000151263	-0.0289728	-0.174108	-0.00915732	0.0251479	-0.0412834	0.0163265	-0.304254	0.0286442
51	15.23	17.18	33.94	55.85	78.36	82.49	59.9	42.73	41.23	37.93	27.83	21.77	15.23	13.9	11.81	27.93	56.34	78.78	77.81	46.78	38.93	31.63	28.27	21.89	16.98	13.9	-0.0456574	-0.185236	-0.0971392	0.00436759	0.00267278	-0.0291953	-0.122985	-0.0465344	-0.13176	-0.145921	-0.119469	-0.123613	-0.0456574
52	9.7	19.1	16.09	19.64	22.46	20.34	12.55	25.94	22	12.4	6.16	9.96	9.7	7.11	13.46	15.62	14.16	24	19.28	15.86	16.37	17.5	13.45	11.27	8.54	7.11	-0.154075	-0.173219	-0.0148218	-0.16213	0.0331468	-0.0267542	0.116508	-0.226188	-0.113924	0.040619	0.293173	-0.0767568	-0.154075
53	4.75	5.24	8.86	8.04	8.13	5.13	2.84	4.53	10.83	9.52	2.87	4.05	4.75	5.72	5.27	5.98	11.27	6.98	7.07	4.77	7.5	10.21	8.22	4.8	4.5	5.72	0.0926457	0.00285442	-0.19407	0.167271	-0.0761085	0.159016	0.253614	0.246883	-0.0294677	-0.0732807	0.25163	0.0526316	0.0926457
54	14.56	18.65	17.17	23.23	29.91	36.16	24.6	22.01	26.77	14.65	17.53	13.84	14.56	18.36	22.95	22.95	26.44	23.93	29.61	24.89	32.19	27.79	28.07	20.32	18.06	18.36	0.115431	0.103365	0.144068	0.0646265	-0.11107	-0.0995895	0.00585977	0.187823	0.018695	0.314139	0.073712	0.132288	0.115431
55	9.68	9.16	13.74	22.61	37.26	30.93	11.6	14.87	20.59	16.43	11.93	8.56	9.68	8.36	10.97	17.27	23.28	24.62	19.12	18.44	20.59	17.86	18.37	13.57	10.55	8.36	-0.0731707	0.0899155	0.113834	0.0146001	-0.204266	-0.235964	0.227696	0.161309	-0.0710013	0.0557471	0.0643137	0.104134	-0.0731707
56	9.88	1.96	13.17	22.48	27.2	30.23	25.14	37.52	35.59	28.54	28.9	21.1	9.88	11.39	4.54	11.53	23.12	32.97	31.72	35.23	35.65	44.03	36.04	35.96	23.19	11.39	0.070992	0.396923	-0.0663968	0.0140351	0.095895	0.0240517	0.167136	-0.0255569	0.106004	0.116135	0.10885	0.047189	0.070992
57	6.09	5.81	11.06	15.14	15.74	11.47	9.59	23.31	21.64	19.34	13.39	10.02	6.09	6.79	7.47	15.65	16.9	20.31	15.99	18.05	18.68	20.25	19.13	16.25	11.02	6.79	0.0543478	0.125	0.171846	0.0549313	0.126768	0.164603	0.306078	-0.110264	-0.0331821	-0.0054588	0.0964912	0.0475285	0.0543478
58	6.26	8.97	9.65	17.29	30.32	33.05	19.56	21.05	22.98	15.65	6.76	11.87	6.26	14.19	9.3	12.12	14.55	28.11	32.39	26.21	28.3	28.65	23.27	12.7	9.62	14.19	0.387775	0.0180624	0.113459	-0.0860553	-0.037823	-0.0100856	0.145292	0.14691	0.10982	0.195786	0.305242	-0.1047	0.387775
59	17.26	25.51	17.59	21.38	26.75	36.66	32.29	27.62	37.19	28.56	28.74	17.52	17.26	22.93	14.05	16.19	28.38	32.8	38.4	37.29	39.2	41.56	35.23	37.35	27.31	22.93	0.14108	-0.289687	-0.0414446	0.140675	0.101595	0.0231815	0.0718597	0.173301	0.0554921	0.104562	0.130277	0.218381	0.14108
60	19.6	14.64	23.32	37.34	40.68	40.89	33.34	30.47	41.81	31.47	33.04	27.53	19.6	20.62	16.5	16.55	25.98	31.78	32.19	34.18	42.52	49.77	50.15	45.11	31.55	20.62	0.0253605	0.0597303	-0.169802	-0.179406	-0.122826	-0.119048	0.0124408	0.165091	0.0869185	0.228865	0.154447	0.0680433	0.0253605
61	11.17	9.81	11.32	15.96	20.25	16.5	19.33	19.37	17.49	16.02	14.36	14.16	11.17	12.55	13.07	13.59	13.39	19.72	20.96	18.75	19.12	19.57	15.02	14.95	16.25	12.55	0.0581788	0.142483	0.0911281	-0.0875639	-0.0132599	0.11906	-0.0152311	-0.00649519	0.0561252	-0.0322165	0.0201296	0.0687274	0.0581788
62	6.79	6.36	11.3	25.99	29.73	14.82	14.36	28.65	41.04	31.53	14.71	7.98	6.79	5.47	6.45	11.18	23.36	31	17.82	20.15	37.71	48.03	35.63	15.72	9.08	5.47	-0.107667	0.00702576	-0.00533808	-0.0532928	0.0209122	0.0919118	0.167777	0.136528	0.0784776	0.0610482	0.0331909	0.0644783	-0.107667
63	15.44	17.87	18.63	23.62	25.33	40.02	29.63	44.21	40.37	19.95	19.66	26.35	15.44	14.73	10.62	13.39	22.47	23.38	35.49	36.4	47.09	36.93	29.14	19.25	22.63	14.73	-0.0235333	-0.254475	-0.163648	-0.0249512	-0.0400328	-0.0599921	0.102529	0.0315444	-0.0445019	0.187207	-0.0105371	-0.0759494	-0.0235333
64	8.38	2.72	6.99	7.75	8.55	11.19	11.5	16.93	16.41	7.22	6.42	6.04	8.38	19.76	10.59	5.61	4.05	5.64	10.66	14.18	29.69	33.5	38.59	33.51	22.73	19.76	0.404407	0.591285	-0.109524	-0.313559	-0.205074	-0.0242563	0.104361	0.273702	0.342416	0.684785	0.678437	0.580118	0.404407
65	9.77	10.84	12.43	17.7	3.37	4.18	16.65	14.01	22.22	20.04	12.29	11.38	9.77	6.77	9.53	9.08	11.11	7.79	8.18	25.13	30.39	29.9	23.1	13.75	8.42	6.77	-0.181378	-0.0643103	-0.155742	-0.22874	0.396057	0.323625	0.202968	0.368919	0.147352	0.0709318	0.0560676	-0.149495	-0.181378
66	1.47	1.01	0.01	4.4	1.4	2.08	1.06	1.35	3.33	3.99	0.67	0.01	1.47	0.4	1.03	2.85	4.65	2.37	0.89	1.38	2.76	5.26	4.5	1.4	0.51	0.4	-0.572193	0.00980392	0.993007	0.0276243	0.257294	-0.400673	0.131148	0.343066	0.22468	0.0600707	0.352657	0.961538	-0.572193
67	8.08	8.29	11.38	23.66	34.9	29.69	15.97	15.12	16.27	13.61	12.54	6.56	8.08	6.58	8.32	9.69	20.27	35.83	28.26	20.18	18.98	20	12.23	6.65	8.42	6.58	-0.102319	0.00180614	-0.0802088	-0.0771682	0.0131486	-0.0246764	0.116459	0.113196	0.10284	-0.0534056	-0.306931	0.124166	-0.102319
68	9.14	13.59	16.83	18.92	20.04	11.71	12.72	19.19	9.96	11.39	11.61	7.53	9.14	9.98	12.32	16.39	17.83	12.67	16.25	13.26	17.41	18.38	13.37	9.32	8.76	9.98	0.0439331	-0.0490158	-0.013245	-0.0296599	-0.225313	0.162375	0.0207852	-0.0486339	0.297107	0.0799677	-0.109412	0.0755064	0.0439331
69	4.45	4.54	12.63	21.42	29.94	18.5	26.92	23.65	58.62	39.73	17.67	9.79	4.45	5.26	6.53	14.66	17.38	16.03	13.79	15.84	30.52	42.05	41.85	27.36	12.02	5.26	0.0834192	0.179765	0.0743862	-0.104124	-0.302589	-0.145866	-0.259121	0.126823	-0.164597	0.0259868	0.21519	0.102247	0.0834192
70	16.51	32.89	34.54	41.16	60.61	38.58	41.2	35.49	51.14	42.34	20.89	14.41	16.51	15.56	35.28	34.6	41.39	45.37	46.64	44.04	36.7	41.19	38.18	18.04	14.88	15.56	-0.0296227	0.0350594	0.000867804	0.00278619	-0.143801	0.0945787	0.0333177	0.0167613	-0.107766	-0.0516642	-0.0732083	0.0160464	-0.0296227
71	6.11	3.05	4.41	9.77	13.38	12.54	10.88	9.35	23.9	18.56	10.81	2.77	6.11	4.15	1.3	2.29	5.72	11.98	16.54	9.01	14.25	14.47	13.41	10.69	3.32	4.15	-0.191033	-0.402299	-0.316418	-0.261459	-0.055205	0.137552	-0.0940171	0.207627	-0.245765	-0.161089	-0.0055814	0.090312	-0.191033
72	23.45	14.38	45.28	51.75	54.06	46.33	42.78	56.58	74.26	61.27	48.93	51.35	23.45	28.82	17.26	31.63	46.44	50.21	45.36	52.86	53.95	75.26	73.14	57.23	48.36	28.82	0.102736	0.091024	-0.17748	-0.0540788	-0.0369234	-0.0105791	0.105395	-0.0237944	0.00668807	0.0883119	0.0781839	-0.029987	0.102736
73	0.58	1.14	0.01	8.93	10.82	5.15	10.51	14.7	20.06	19.22	7.22	1.31	0.58	0.14	0.81	0.98	2.46	3.97	4.37	8.33	15.85	20.17	18.75	8	0.63	0.14	-0.611111	-0.169231	0.979798	-0.568042	-0.463151	-0.0819328	-0.115711	0.0376432	0.00273428	-0.0123782	0.0512484	-0.350515	-0.611111
74	3.36	5.79	7.05	6.38	6.2	5.69	8.73	9.17	14.83	13.49	7.05	4.27	3.36	2.29	4.46	5.03	4.12	6.31	6.65	10.03	13.86	21.92	16.98	11.43	5.33	2.29	-0.189381	-0.129756	-0.167219	-0.215238	0.00879297	0.0777958	0.0692964	0.203647	0.192925	0.114539	0.237013	0.110417	-0.189381
75	5.19	8.27	9.24	20.57	24.78	21.19	18.02	28.23	25.85	13.84	9.65	4.62	5.19	5.63	4.09	9.84	17.36	21.06	23.86	25.13	29.99	32.26	22.09	9.07	5.98	5.63	0.0406654	-0.338188	0.0314465	-0.0846296	-0.0811518	0.0592675	0.164774	0.0302302	0.110308	0.229613	-0.0309829	0.128302	0.0406654
76	12.95	9.74	16.32	20.33	19.93	18.37	20.69	26.87	34.1	33.71	27.06	18.98	12.95	16.71	12.28	12.39	17.49	20.28	19.99	27.61	29.13	40.06	37.02	32.28	17.76	16.71	0.12677	0.11535	-0.136886	-0.0750925	0.0087043	0.0422315	0.143271	0.0403571	0.0803668	0.0467977	0.0879676	-0.0332063	0.12677
77	9.9	9.04	31.36	38.9	42.75	26.37	28.94	38.05	52.51	40.69	25.34	15.31	9.9	13.79	12.39	30.18	36.49	31.23	23.09	29.02	35.46	41.98	44.24	35.23	19.97	13.79	0.164204	0.156323	-0.0191745	-0.0319671	-0.155718	-0.0663162	0.00138026	-0.0352333	-0.11144	0.0417991	0.163282	0.132086	0.164204
78	12.32	13.55	22.1	20.89	16.34	14.6	22.18	31.83	30.07	20.94	18.45	17.24	12.32	11.94	12.24	16.53	16.87	15.95	21.82	23.91	25.1	28.23	27.63	30.82	24.62	11.94	-0.0156636	-0.0507949	-0.144188	-0.106462	-0.012078	0.198243	0.0375353	-0.118215	-0.0315609	0.137739	0.251066	0.176302	-0.0156636
79	25.22	24.79	31.36	73.64	91.2	57.73	60.84	97.5	113.58	85.85	61.16	38.8	25.22	34.94	18.5	47.96	71.89	61.29	59.74	63.23	95.28	106.47	88.29	53.89	36.15	34.94	0.161569	-0.145299	0.209279	-0.012025	-0.196144	0.0171108	0.0192633	-0.0115157	-0.0323108	0.0140117	-0.0631899	-0.0353569	0.161569
80	15.97	6.01	4.93	24.45	34.77	29.85	24.6	37.9	42.14	33.58	16.39	12.39	15.97	13.76	9.4	5.43	18.27	27.16	18.29	23.71	41	43.47	34.92	24.02	18.75	13.76	-0.0743357	0.219987	0.0482625	-0.144663	-0.122881	-0.240133	-0.0184227	0.0392902	0.0155356	0.019562	0.188815	0.204239	-0.0743357
81	26.6	27.08	14.2	16.03	43.18	41.78	30.12	28.08	42.05	35.09	32.6	24.16	26.6	25.26	23.93	12.44	20.87	30.3	24.01	24.3	34.04	43.61	34.82	36.8	31.5	25.26	-0.0258388	-0.0617526	-0.0660661	0.131165	-0.175286	-0.270102	-0.106946	0.0959433	0.0182115	-0.00386211	0.0605187	0.131872	-0.0258388
82	2.15	7.81	17.1	23.27	19.37	19.42	13.35	15.96	25.02	20.07	6.67	4.28	2.15	6.09	6.67	11.15	11.58	13.65	11.15	9.9	18.8	28.14	29.29	16.5	6.02	6.09	0.478155	-0.0787293	-0.210619	-0.335438	-0.173228	-0.270527	-0.148387	0.0817031	0.0586907	0.186791	0.424256	0.168932	0.478155
83	14.25	16.04	12.28	23.82	36.04	28.46	19.54	36.5	35.8	27.98	22.89	9.69	14.25	14.51	15.34	19.3	20.87	29.27	31.26	25.65	28.37	24.96	31.6	25.53	15.13	14.51	0.00904033	-0.0223072	0.222293	-0.0660103	-0.103659	0.0468855	0.135207	-0.125328	-0.178407	0.0607586	0.0545229	0.219178	0.00904033
84	9.02	9.62	7.6	25.12	31.83	12.96	9.44	45.28	47.04	43.42	20.15	7.69	9.02	7.64	7.28	8.47	20.84	25.22	16.81	13.28	39.37	52.38	52.01	26.84	9.57	7.64	-0.0828331	-0.138462	0.0541381	-0.0931245	-0.115863	0.129325	0.169014	-0.0698169	0.0537115	0.0900136	0.142371	0.108922	-0.0828331
85	3	1.16	5.03	7.43	22.64	15.64	21.79	21.14	34.33	22.3	15.99	5.11	3	4.22	3.72	4.22	11.4	15.06	15.94	22.66	29.68	37.95	29.91	19.69	12.55	4.22	0.168975	0.52459	-0.0875676	0.210834	-0.201061	0.00949968	0.0195726	0.168044	0.050083	0.145758	0.1037	0.421291	0.168975
86	4.23	2.32	5	6.61	22.05	11.02	18.12	25.59	23.31	22.5	20.93	6.67	4.23	5.95	3.89	4.42	9.58	10.48	13.22	24.63	33.77	41.05	34.26	21.71	10.41	5.95	0.168959	0.252818	-0.0615711	0.183447	-0.355672	0.0907591	0.152281	0.137803	0.275637	0.207188	0.0182927	0.21897	0.168959
87	30.58	25.61	52.15	62.6	73.15	66.78	81.58	72.53	53.36	30.71	23.49	22.81	30.58	11.72	20.79	33.9	52.87	59.8	57.97	72.62	74.04	68.47	45.95	19.21	26.09	11.72	-0.445863	-0.103879	-0.212086	-0.0842643	-0.100414	-0.0706212	-0.0581064	0.0103022	0.124025	0.1988	-0.100234	0.0670757	-0.445863
88	35.17	47.68	81.24	96.51	110.71	79.55	55.51	47.53	46.76	35.82	32.51	26.5	35.17	22.99	43.25	60.44	76.5	91.47	75.53	65.52	74.34	64.34	55.11	46.57	29.88	22.99	-0.209422	-0.0487188	-0.14681	-0.115658	-0.0951627	-0.0259221	0.0827068	0.219989	0.158236	0.212141	0.177795	0.0599503	-0.209422
89	0.01	4.05	18.57	23.52	13.66	11.33	7.57	8.96	9.19	10.66	7.32	0.81	0.01	1.03	0.73	2.69	11.79	8.75	3.72	5.28	8.74	11.92	10.72	16.49	7.48	1.03	0.980769	-0.694561	-0.746943	-0.332201	-0.219099	-0.505648	-0.17821	-0.0124294	0.129323	0.00280636	0.385132	0.804584	0.980769

## Sheet: Fig 4
Fig 4
all cells, n=89
average data
direction	-180	-150	-120	-90	-60	-30	0	30	60	90	120	150	180
attnIn	17.423	18.2075	22.3587	28.9343	31.6275	29.463	29.9504	36.9721	42.0688	38.6854	29.2181	21.3231	17.423
eIn	1.95036	2.09478	2.46655	2.63616	2.59967	2.43289	2.61985	2.97549	3.06219	2.9633	2.57803	2.20594	1.95036
AI	0.0803544	0.0409793	0.0035536	-0.0355283	-0.0451284	0.0279624	0.100755	0.10205	0.0704244	0.0977665	0.117889	0.109672	0.0803544
eAI	0.0275391	0.0232724	0.0291826	0.0155361	0.0148442	0.0201589	0.0202519	0.0144028	0.0151951	0.0158802	0.0229743	0.0268799	0.0275391
averaged fits	-180	-179	-178	-177	-176	-175	-174	-173	-172	-171	-170	-169	-168	-167	-166	-165	-164	-163	-162	-161	-160	-159	-158	-157	-156	-155	-154	-153	-152	-151	-150	-149	-148	-147	-146	-145	-144	-143	-142	-141	-140	-139	-138	-137	-136	-135	-134	-133	-132
attnFix 2G	15.2084	15.1896	15.1744	15.1627	15.1546	15.1501	15.1492	15.152	15.1585	15.1688	15.1828	15.2007	15.2224	15.248	15.2776	15.3112	15.3489	15.3906	15.4366	15.4868	15.5413	15.6001	15.6634	15.7313	15.8037	15.8808	15.9627	16.0498	16.1422	16.2397	16.3424	16.4503	16.5637	16.6825	16.807	16.9372	17.0733	17.2153	17.3634	17.5176	17.678	17.8448	18.0179	18.1974	18.3833	18.5756	18.7744	18.9796	19.191
attnIn FSGM	15.92	15.8764	15.8363	15.7998	15.7669	15.7376	15.7119	15.6898	15.6713	15.6564	15.6452	15.6377	15.6338	15.6337	15.6372	15.6446	15.6557	15.6706	15.6894	15.7121	15.7388	15.7694	15.8041	15.8429	15.8858	15.933	15.9844	16.0406	16.1017	16.1685	16.2401	16.3164	16.3976	16.4841	16.5773	16.6756	16.7796	16.8891	17.0042	17.1252	17.2545	17.3913	17.5357	17.6859	17.844	18.0092	18.1809	18.3584	18.5419
AI, FSGM	0.0228607	0.0221064	0.0213456	0.0205781	0.0198037	0.0190222	0.0182333	0.0174367	0.0166324	0.01582	0.0149995	0.0141705	0.013333	0.0124869	0.011632	0.0107682	0.00989538	0.0090136	0.00812278	0.00722293	0.0063141	0.00539633	0.00446975	0.0035345	0.00259076	0.00163875	0.00067873	-0.000287799	-0.00125831	-0.00219661	-0.00313825	-0.00408494	-0.00503713	-0.00598208	-0.00688139	-0.00778333	-0.00867601	-0.00956391	-0.0104524	-0.0113276	-0.0121231	-0.0128679	-0.0135625	-0.0142529	-0.0148858	-0.0154816	-0.0160619	-0.0166371	-0.0172026
attnIn eFSGM	16.7064	16.6513	16.5999	16.5534	16.5113	16.473	16.4386	16.4089	16.383	16.3608	16.3424	16.3278	16.3171	16.3102	16.3076	16.309	16.3145	16.3251	16.3397	16.3584	16.3813	16.4101	16.4439	16.4819	16.5242	16.5708	16.6219	16.678	16.739	16.8052	16.8762	16.9539	17.0365	17.1242	17.2171	17.3153	17.4191	17.5295	17.6454	17.767	17.8943	18.0274	18.1665	18.3125	18.4643	18.622	18.7854	18.9545	19.1293
AI, eFSGM	0.0469364	0.0459053	0.0448652	0.0438486	0.0428465	0.0418353	0.0408213	0.0398253	0.0388202	0.037806	0.0367826	0.03575	0.0347083	0.0336574	0.0326099	0.031554	0.0304953	0.0294627	0.0284208	0.0273698	0.0263153	0.0253029	0.0243069	0.0233021	0.0222859	0.0212621	0.0202308	0.0191932	0.0181495	0.017112	0.0160701	0.0150755	0.014073	0.0130645	0.0120527	0.011038	0.0100243	0.00904159	0.00805664	0.00706971	0.00608104	0.00509131	0.00410775	0.0031538	0.00219986	0.00124596	0.000292212	-0.000661658	-0.00161069
[truncated: 312 more columns]

## Sheet: Fig 5
Fig 5ABC:	rates in sp/sec
data points
direction 1	attnFix	SEM attnFix	attnIn	SEM attnIn	AI
-180	9.9	0.67	13.79	1.78	0.164204
-150	9.04	1.74	12.39	1.44	0.156323
-120	31.36	5.7	30.18	3.06	-0.0191745
-90	38.9	8.12	36.49	5.79	-0.0319671
-60	42.75	4.28	31.23	2.03	-0.155718
-30	26.37	2.67	23.09	2.66	-0.0663162
0	28.94	3.21	29.02	3.18	0.00138026
30	38.05	4.5	35.46	5.19	-0.0352333
60	52.51	4.67	41.98	3.32	-0.11144
90	40.69	8.75	44.24	4.97	0.0417991
120	25.34	3.72	35.23	1.47	0.163282
150	15.31	2.91	19.97	3.5	0.132086
180	9.9	0.67	13.79	1.78	0.164204
Fits were calculated in MATLAB R2014a using the Curve Fitting Toolbox
fits	-180	-179	-178	-177	-176	-175	-174	-173	-172	-171	-170	-169	-168	-167	-166	-165	-164	-163	-162	-161	-160	-159	-158	-157	-156	-155	-154	-153	-152	-151	-150	-149	-148	-147	-146	-145	-144	-143	-142	-141	-140	-139	-138	-137	-136	-135	-134	-133	-132
attnFix 2G	8.90427	8.85403	8.81181	8.77768	8.75173	8.73408	8.72484	8.72414	8.73214	8.74897	8.7748	8.80982	8.8542	8.90815	8.97187	9.04558	9.1295	9.22387	9.32892	9.4449	9.57206	9.71067	9.86097	10.0232	10.1977	10.3847	10.5844	10.797	11.023	11.2624	11.5155	11.7826	12.0638	12.3594	12.6694	12.9942	13.3338	13.6883	14.0579	14.4426	14.8424	15.2573	15.6874	16.1326	16.5927	17.0676	17.5573	18.0614	18.5796
attnIn 2G	14.3484	14.1815	14.0233	13.8741	13.7341	13.6037	13.483	13.3724	13.2722	13.1827	13.1041	13.0368	12.981	12.9371	12.9055	12.8863	12.8799	12.8867	12.9069	12.9409	12.989	13.0514	13.1284	13.2204	13.3275	13.4501	13.5883	13.7424	13.9126	14.099	14.3018	14.5212	14.7571	15.0097	15.279	15.5649	15.8675	16.1866	16.5221	16.8739	17.2416	17.6251	18.024	18.4379	18.8664	19.3091	19.7654	20.2347	20.7164
AI, 2G	0.23413	0.231271	0.228222	0.224989	0.221579	0.217998	0.214257	0.210363	0.206327	0.202161	0.197875	0.193483	0.188998	0.184432	0.179802	0.175119	0.170401	0.16566	0.160913	0.156172	0.151452	0.146767	0.142129	0.13755	0.133041	0.128612	0.124271	0.120026	0.115884	0.111849	0.107925	0.104114	0.100418	0.0968372	0.0933697	0.090014	0.0867669	0.0836248	0.080583	0.0776365	0.0747797	0.0720064	0.0693102	0.0666846	0.0641228	0.0616179	0.0591631	0.0567516	0.0543768
attnIn FSGM	8.62923	8.58291	8.54434	8.51358	8.49076	8.47596	8.46933	8.47098	8.48108	8.49976	8.52721	8.56359	8.6091	8.66393	8.7283	8.80243	8.88653	8.98085	9.08562	9.20111	9.32754	9.4652	9.61434	9.77521	9.9481	10.1333	10.3309	10.5414	10.7649	11.0018	11.2521	11.5162	11.7943	12.0866	12.3932	12.7143	13.0502	13.4008	13.7664	14.1469	14.5425	14.9532	15.3789	15.8196	16.2752	16.7456	17.2307	17.7303	18.244
AI, FSGM	-0.0156865	-0.0155487	-0.0154109	-0.0152732	-0.0151355	-0.0149979	-0.0148603	-0.0147227	-0.0145852	-0.0144477	-0.0143103	-0.0141729	-0.0140355	-0.0138982	-0.0137609	-0.0136236	-0.0134864	-0.0133492	-0.013212	-0.0130749	-0.0129378	-0.0128008	-0.0126638	-0.0125268	-0.0123899	-0.012253	-0.0121161	-0.0119793	-0.0118425	-0.0117058	-0.0115691	-0.0114324	-0.0112958	-0.0111592	-0.0110226	-0.0108861	-0.0107496	-0.0106131	-0.0104767	-0.0103404	-0.010204	-0.0100677	-0.00993144	-0.00979521	-0.00965902	-0.00952286	-0.00938674	-0.00925066	-0.00911462
attnIn eFSGM	10.2769	10.1914	10.1155	10.049	9.99211	9.94482	9.9072	9.87931	9.86123	9.85306	9.8549	9.86686	9.88906	9.92164	9.96474	10.0185	10.0831	10.1587	10.2454	10.3434	10.4529	10.5741	10.7072	10.8522	11.0094	11.179	11.3611	11.5559	11.7634	11.9839	12.2175	12.4643	12.7243	12.9976	13.2843	13.5845	13.8981	14.2251	14.5655	14.9192	15.2861	15.6661	16.0589	16.4645	16.8826	17.3128	17.7549	18.2086	18.6734
AI, eFSGM	0.0715619	0.0702211	0.0688764	0.0675278	0.0661753	0.0648189	0.0634585	0.0620941	0.0607258	0.0593535	0.0579771	0.0565968	0.0552123	0.0538238	0.0524313	0.0510346	0.0496338	0.0482288	0.0468197	0.0454064	0.0439889	0.0425672	0.0411413	0.0397111	0.0382766	0.0368379	0.0353948	0.0339474	0.0324957	0.0310395	0.029579	0.0281141	0.0266448	0.025171	0.0236927	0.02221	0.0207227	0.0192309	0.0177345	0.0162336	0.0147281	0.013218	0.0117032	0.0101838	0.00865966	0.00713085	0.00559732	0.00405905	0.00251601
[truncated: 312 more columns]

## Sheet: Fig 6A
Fig 6 A	color coded:
S15-S17 Figs	13 simultaneously recorded pairs				3 clusters		clusters	1	2	3
							histogram	3	0	0
predicted gain offset	index peak widening	hitrate	RT, ms	IE, ms	cluster			5	0	0
-59.9999	0.128912	0.900621	474.759	527.146				4	0	0
-57.5797	-0.205345	0.850575	411.122	483.346				3	0	0
-54.1289	0.233302	0.724868	468.219	645.937				2	0	0
-46.9822	0.280309	0.636364	424.44	666.978				0	8	0
-46.9503	0.0787167	0.903509	407.233	450.724				0	8	0
-44.147	-0.0699522	0.867769	431.657	497.433				0	8	0
-40.4307	0.03597	0.88535	393.511	444.469				0	4	0
-40.1075	0.0123606	0.746988	511.839	685.203				0	2	1
-39.6365	0	0.724638	462.3	637.974				0	0	3
-31.8673	-0.118228	0.929078	371.145	399.477				0	0	6
-30.7004	-0.103418	0.982301	444.577	452.587				0	0	9
-30.0004	0.203342	0.872727	528.507	605.581				0	0	3
-29.9995	0	0.837209	458.292	547.404				0	0	5
-28.6227	-0.0893464	0.923077	456.863	494.935
-24.0926	0.618016	0.88535	393.511	444.469
-19.1938	0.0773037	0.96347	446.393	463.318			Inset Fig 6
-18.1555	0.0593136	0.873016	429.527	492.004			clusters	1	2	3
-8.21564	-0.204039	0.648148	547.362	844.501			hitrate	0.853348	0.877178	0.884309
-7.15338	0	0.929577	400.288	430.613			SEM hitrate	0.0232898	0.0193829	0.0180052
-6.21169	0.0660823	0.781065	444.833	569.521			RT, ms	441.994	432.927	425.307
-4.76325	0	0.807692	462.444	572.55			SEM RT	10.3648	8.75573	7.69897
-2.33878	0	0.920455	385.593	418.915
-1.91232	0.186283	0.979339	367.262	375.01
-1.46844	0.0729285	0.964286	432.444	448.461
-0.00764659	-0.238213	0.7625	547.598	718.162
1.71748e-05	0.0874618	0.626943	399.901	637.858
3.66494e-05	-0.0338022	0.838384	460.759	549.58
0.000148231	-0.167203	0.90625	448.58	494.985
0.00334539	0	0.78853	435.864	552.754
2.90742	-0.176832	0.636364	424.44	666.978
7.05396	0.182332	0.943503	422.778	448.095
8.68918	0.0169678	0.943503	422.778	448.095
9.65698	0	0.931677	373.713	401.119
10.9165	0	0.969697	384.206	396.213
10.9858	0	0.765101	491.404	642.273
11.4029	0.169832	0.951351	411.068	432.089
13.7716	0.0579048	0.900621	474.759	527.146
13.8073	0.0397816	0.921429	466.713	506.51
13.8688	0	0.847328	489.243	577.395
16.5681	0.016142	0.923469	421.094	455.991
17.4639	0.147165	0.923077	456.863	494.935
22.5549	0	0.982301	444.577	452.587
25.1802	-0.0577107	0.979339	367.262	375.01
25.2166	-0.177806	0.912568	424.521	465.194
28.8604	0.0564635	0.920455	385.593	418.915
32.928	-0.0046898	0.955446	422.409	442.107
33.1305	0	0.954955	371.462	388.984
39.5817	-0.136424	0.948864	396.575	417.947
46.5628	0.0686745	0.90625	448.58	494.985
46.8071	0.133019	0.955801	411.26	430.278
47.0637	-0.0393236	0.988889	364.742	368.84
50.0009	-0.0641943	0.869231	440.938	507.274
51.2244	0.162069	0.854545	458.404	536.431
51.8702	0.337839	0.894737	403.603	451.086
53.5262	0.058562	0.949239	380.321	400.659
57.1326	0	0.921951	498.947	541.186
59.4431	0.110757	0.952381	406.617	426.947
59.9999	0.0654855	0.988889	364.742	368.84
60	0.0413464	0.694737	390.402	561.942
60.3608	0.0360058	0.875	466.278	532.889
65.6496	0.392188	0.769231	483.156	628.102
66.2027	0	0.705584	497.036	704.432
66.7189	-0.0379484	0.921429	466.713	506.51
67.6573	0	0.949367	389.596	410.374
68.6836	0.33759	0.813187	456.27	561.089
68.7565	0	0.904215	406.86	449.96
71.2408	0.651479	0.965986	413.866	428.439
72.2291	-0.0566065	0.710227	474.192	667.662
78.4145	0.153074	0.792899	441.157	556.384
80.3487	0	0.983333	388.627	395.214
81.4617	0.136166	0.952381	406.617	426.947
84.3455	0.0302113	0.983333	388.627	395.214
89.5692	0.138788	0.856	421.458	492.357
89.9991	0.289245	0.768657	417.718	543.44

## Sheet: Fig 6B
Fig 6B
		direction	-180	-150	-120	-90	-60	-30	0	30	60	90	120	150	180
	cluster 1	attnFix norm	0.300291	0.334891	0.454218	0.639808	0.691449	0.569348	0.464219	0.615897	0.881873	0.78531	0.47877	0.340223	0.300291
		attnIn norm	0.306018	0.331836	0.416249	0.615031	0.684201	0.641228	0.647767	0.819314	0.982317	0.824813	0.509476	0.370726	0.306018
		SEM attnIn	0.0525567	0.060784	0.0655641	0.0851981	0.0723108	0.0742905	0.0807917	0.0761938	0.0767086	0.0609339	0.0588241	0.0577248	0.0525567
		AI	0.0939862	-0.0481235	-0.0778204	-0.0538724	0.00889926	0.10368	0.229874	0.12586	0.0364149	0.0144745	-0.0221914	0.0635113	0.0939862
		SEM AI	0.0724133	0.0405528	0.0362031	0.0372765	0.0393275	0.074134	0.061996	0.0348646	0.0314857	0.0318782	0.0687766	0.0762199	0.0724133
	cluster 2	attnFix norm	0.321123	0.380276	0.553164	0.726758	0.802169	0.621226	0.572991	0.730894	0.84724	0.741025	0.514148	0.384009	0.321123
		attnIn norm	0.351952	0.409638	0.508572	0.657461	0.773265	0.678853	0.686747	0.865652	1.00828	0.895261	0.653975	0.417534	0.351952
		SEM attnIn	0.0428885	0.044105	0.0488906	0.0432057	0.0426533	0.0397586	0.0437171	0.040795	0.0469771	0.0564624	0.0591736	0.0506144	0.0428885
		AI	0.0276522	0.035706	-0.0387897	-0.0624454	-0.030625	0.036608	0.0781146	0.0893726	0.0871281	0.11479	0.135494	0.0362297	0.0276522
		SEM AI	0.0514602	0.0510102	0.0565423	0.0310013	0.0231965	0.0265575	0.0258473	0.0271876	0.0262934	0.0302104	0.0353433	0.0441889	0.0514602
	cluster 3	attnFix norm	0.319118	0.30517	0.43164	0.605726	0.823769	0.669959	0.555224	0.663891	0.857033	0.695476	0.504545	0.361142	0.319118
		attnIn norm	0.412797	0.365237	0.426592	0.578513	0.673636	0.626472	0.618674	0.805109	1.01832	0.996057	0.780423	0.522082	0.412797
		SEM attnIn	0.0478045	0.0441564	0.0460896	0.038239	0.0443634	0.0486187	0.0446957	0.0637298	0.0721722	0.0838668	0.0781219	0.0559005	0.0478045
		AI	0.157995	0.0933952	0.0169148	-0.0181537	-0.116549	-0.0391055	0.0626435	0.10497	0.0663606	0.148807	0.1871	0.194904	0.157995
		SEM AI	0.0473736	0.0362398	0.0381008	0.0274192	0.0238675	0.0313849	0.0407284	0.0232984	0.0331748	0.0309958	0.0362064	0.042336	0.0473736
Fits were calculated in MATLAB R2014a using the Curve Fitting Toolbox
	fits, 1 deg. step	-180	-179	-178	-177	-176	-175	-174	-173	-172	-171	-170	-169	-168	-167	-166	-165	-164	-163	-162	-161	-160	-159	-158	-157	-156	-155	-154	-153	-152	-151	-150	-149	-148	-147	-146	-145	-144	-143	-142	-141	-140	-139	-138	-137	-136	-135	-134	-133
cluster 1	attnFix, 2G	0.294731	0.295069	0.295486	0.295984	0.296561	0.297218	0.297954	0.298769	0.299664	0.300638	0.301691	0.302823	0.304034	0.305324	0.306692	0.30814	0.309666	0.311271	0.312954	0.314716	0.316556	0.318474	0.32047	0.322544	0.324695	0.326924	0.329231	0.331615	0.334076	0.336614	0.339229	0.341921	0.34469	0.347536	0.350458	0.353457	0.356532	0.359684	0.362914	0.36622	0.369603	0.373063	0.376601	0.380216	0.383909	0.387681	0.39153	0.395458
	attnIn, eFSGM	0.252649	0.252352	0.252115	0.252193	0.252516	0.252899	0.25335	0.2539	0.254513	0.255189	0.255928	0.256732	0.257601	0.258535	0.259679	0.260898	0.26221	0.263718	0.265295	0.266944	0.268686	0.270685	0.272847	0.275084	0.277398	0.279787	0.282254	0.284798	0.28742	0.290184	0.293036	0.296104	0.299246	0.302466	0.305768	0.309153	0.312634	0.316335	0.320118	0.323982	0.327928	0.331962	0.336137	0.340534	0.345018	0.349591	0.35425	0.358997
cluster 2	attnFix, 2G	0.316605	0.316544	0.316596	0.316762	0.317042	0.317437	0.317949	0.318578	0.319325	0.320191	0.321177	0.322284	0.323513	0.324864	0.32634	0.327942	0.329669	0.331523	0.333505	0.335617	0.337859	0.340231	0.342736	0.345374	0.348145	0.35105	0.35409	0.357266	0.360578	0.364027	0.367612	0.371335	0.375194	0.379191	0.383324	0.387594	0.392	0.396542	0.401218	0.406027	0.410969	0.416042	0.421244	0.426573	0.432028	0.437606	0.443309	0.449129
	attnIn, eFSGM	0.342931	0.342153	0.341488	0.340935	0.340495	0.340168	0.339953	0.339851	0.339862	0.339987	0.340224	0.340576	0.341041	0.34162	0.342313	0.343121	0.344043	0.345081	0.346233	0.3475	0.348883	0.350381	0.351995	0.353724	0.355569	0.357529	0.359604	0.361794	0.364099	0.366519	0.369052	0.371699	0.374459	0.37733	0.380313	0.383405	0.386606	0.389915	0.39333	0.396849	0.400471	0.404193	0.408013	0.41193	0.415939	0.42004	0.424232	0.428509
cluster 3	attnFix, 2G	0.30107	0.300457	0.299902	0.299405	0.298965	0.298584	0.29826	0.297994	0.297787	0.297638	0.297548	0.297518	0.297547	0.297637	0.297789	0.298003	0.298281	0.298623	0.299031	0.299506	0.30005	0.300665	0.301352	0.302114	0.302953	0.30387	0.304869	0.305953	0.307124	0.308385	0.30974	0.311193	0.312746	0.314403	0.316169	0.318047	0.320041	0.322155	0.324394	0.32676	0.329258	0.33189	0.334661	0.337573	0.340628	0.343829	0.347177	0.350673
	attnIn, eFSGM	0.38593	0.38395	0.382049	0.380225	0.378477	0.376804	0.375205	0.373679	0.372226	0.370845	0.369535	0.368296	0.367129	0.366032	0.365006	0.364052	0.363169	0.362357	0.361619	0.360954	0.360363	0.359848	0.359409	0.359049	0.358769	0.35857	0.358455	0.358426	0.358485	0.358635	0.358879	0.359219	0.35966	0.360203	0.360852	0.361611	0.362482	0.36347	0.364577	0.365807	0.367161	0.368644	0.370258	0.372003	0.373882	0.375896	0.378045	0.380328
[truncated: 313 more columns]
