# Supplementary material for: Strategic deployment of feature-based attentional gain in primate visual cortex
Source: PLoS Biol. 2019 Aug 6;17(8):e3000387. doi: 10.1371/journal.pbio.3000387 (PMC6684042; doi:10.1371/journal.pbio.3000387)
Supplement: S2 Data — Excel spreadsheet containing, in separate sheets, the underlying numerical data and statistical analysis for S3, S4, S5, S6, S7, S8, S9, S10, S11, S12, S13 and S14 Figs. (XLSX) [file pbio.3000387.s002.xlsx]

## Sheet: S3 Fig
Fig S03
condition							attn-fix												attn-in						attn-out	attn-out
cell nr.	-180	-150	-120	-90	-60	-30	0	30	60	90	120	150	-180	-150	-120	-90	-60	-30	0	30	60	90	120	150	to pref.	to null
1	9	8	8	9	7	9	8	8	7	10	7	8	12	15	12	10	7	11	11	18	8	9	10	12	26	18
2	5	6	5	6	3	4	5	5	4	5	4	6	8	5	4	7	7	4	5	4	4	7	4	6	7	6
3	3	2	3	4	4	3	5	2	4	2	4	4	4	3	3	4	4	2	5	4	3	2	3	5	3	2
4	4	5	4	6	5	3	5	4	3	4	4	3	5	5	5	5	5	7	5	2	6	5	7	4	5	5
5	4	2	3	2	3	2	4	4	3	3	3	4	3	3	2	4	2	2	4	3	3	2	2	3	2	2
6	3	3	3	4	3	4	3	3	4	4	4	3	4	5	6	4	9	5	4	6	8	4	7	9	8	8
7	5	5	5	5	6	7	5	5	5	6	5	5	9	9	7	13	6	8	10	12	9	10	8	5	10	9
8	2	3	2	3	3	3	3	2	3	3	3	3	6	6	7	6	3	8	5	5	6	5	4	6	6	2
9	5	5	5	5	5	5	5	5	5	5	5	6	8	7	10	11	11	10	10	8	9	11	10	11	11	9
10	5	5	5	4	5	5	4	5	4	4	4	4	6	5	10	11	7	6	8	11	8	5	8	7	11	10
11	3	3	3	3	3	3	3	3	3	3	3	3	5	6	6	8	7	3	7	5	5	5	6	2	5	2
12	3	3	3	3	3	3	3	3	3	3	3	3	5	6	6	8	7	3	7	5	5	5	6	2	5	2
13	5	6	6	5	6	6	6	6	5	6	6	5	10	11	13	9	12	9	12	14	12	8	13	11	10	10
14	5	4	4	4	4	4	4	4	4	4	4	4	7	10	7	7	10	8	8	6	8	7	8	7	6	8
15	5	6	5	6	6	5	6	6	5	5	5	5	5	5	10	10	10	11	12	7	8	12	7	11	10	11
16	4	3	3	3	4	3	4	4	3	4	3	3	6	5	5	4	6	5	6	5	4	6	4	7	6	5
17	5	5	5	5	4	5	5	5	5	4	4	4	7	9	12	12	8	10	9	10	5	7	8	7	7	8
18	5	5	5	5	4	5	5	5	5	4	4	4	7	9	12	12	8	10	9	10	5	7	8	7	7	8
19	6	8	8	4	6	6	6	4	7	6	6	5	6	9	6	6	5	5	4	5	5	10	7	6	8	7
20	4	7	5	7	4	5	5	4	5	7	4	3	9	7	5	5	2	4	7	5	8	4	6	7	6	6
21	7	7	7	7	7	6	7	7	6	6	7	6	8	7	5	4	7	6	6	9	7	8	9	10	7	7
22	4	7	5	6	8	8	8	7	8	7	9	7	6	9	8	6	6	6	7	8	8	9	6	7	9	9
23	2	2	4	4	4	3	3	3	4	2	3	2	4	4	4	2	4	4	4	4	2	4	3	3	3	5
24	5	4	4	4	5	4	4	5	5	5	4	5	7	3	6	6	9	6	5	4	6	3	7	5	4	7
25	6	5	6	4	6	5	7	6	7	5	6	7	5	4	7	8	8	5	5	8	5	4	7	3	7	3
26	3	5	5	4	3	3	2	4	4	4	4	4	5	3	6	5	6	4	4	4	3	6	7	3	3	3
27	8	6	5	7	5	6	5	8	5	5	5	5	8	10	5	5	5	8	4	5	7	8	6	9	9	9
28	4	2	5	5	5	4	5	4	5	5	4	4	4	4	4	4	6	4	3	4	5	5	3	5	6	7
29	5	6	3	5	5	5	6	6	5	4	4	3	8	6	4	5	8	8	6	5	4	7	6	5	6	6
30	5	6	3	5	5	5	6	6	5	4	4	3	8	6	4	5	8	8	6	5	4	7	6	5	6	6
31	5	5	6	5	6	5	5	6	5	7	6	6	5	7	6	6	5	10	10	8	5	7	5	9	7	6
32	6	6	5	5	7	6	6	5	5	6	5	7	5	9	5	7	6	6	5	10	10	8	5	7	7	6
33	4	4	4	4	4	4	4	3	5	5	5	3	8	5	6	5	6	6	13	10	7	8	5	5	8	11
34	4	4	4	4	4	4	4	4	4	4	4	4	6	9	8	8	6	10	9	6	8	9	9	6	5	5
35	5	5	4	4	5	5	5	4	4	4	5	4	9	8	7	9	6	6	8	11	8	9	8	5	8	6
36	4	4	5	5	4	4	5	5	5	5	4	5	10	5	8	10	8	6	9	9	4	6	7	8	8	9
37	4	4	4	4	4	4	4	4	4	4	4	4	8	9	8	6	9	9	10	5	6	6	7	5	8	9
38	4	4	4	4	4	4	4	4	4	4	4	4	8	9	8	6	9	9	10	5	6	6	7	5	8	9
39	5	4	5	5	4	5	5	5	5	5	5	5	5	9	9	7	9	8	9	7	10	7	9	10	9	11
40	4	5	5	4	5	5	5	5	5	5	5	5	9	9	7	9	8	9	7	10	7	9	10	5	9	11
41	6	6	5	6	6	6	6	6	6	6	5	5	10	12	11	10	12	9	13	6	14	13	11	8	10	11
42	2	2	2	2	3	3	2	2	2	2	2	2	2	2	3	2	4	2	5	6	4	4	3	3	3	2
43	3	3	3	2	3	4	3	3	3	4	3	4	8	8	4	5	7	6	5	6	5	7	4	5	7	6
44	6	6	6	6	6	5	5	5	6	6	6	5	9	7	12	10	11	8	7	8	11	10	10	12	13	11
45	5	6	6	6	6	6	5	5	5	6	6	6	12	9	7	12	10	11	8	7	8	11	10	10	13	11
46	4	4	4	4	4	4	4	4	4	4	4	4	7	7	8	5	7	6	8	9	9	7	7	9	6	8
47	3	3	4	3	4	4	4	3	4	4	4	4	4	7	7	7	5	6	6	8	7	7	9	7	6	6
48	4	5	5	5	4	4	4	5	5	5	4	4	8	9	7	7	9	5	7	10	5	12	6	9	3	7
49	3	3	3	3	3	3	4	3	3	3	3	3	4	6	8	6	6	5	5	8	2	2	5	5	5	6
50	3	3	3	3	3	3	4	3	3	3	3	3	4	6	8	6	6	5	5	8	2	2	5	5	5	6
51	6	5	6	5	6	6	5	6	6	6	6	6	14	8	9	13	12	9	11	8	12	11	13	11	8	8
52	3	4	4	3	4	4	4	3	3	4	4	4	3	8	7	10	3	7	10	6	2	6	6	6	6	7
53	5	5	6	5	6	5	5	6	6	5	6	5	5	13	12	8	11	9	9	8	9	14	9	11	11	9
54	6	7	6	7	7	7	7	6	7	6	6	6	12	12	14	12	10	12	9	13	12	9	10	11	12	9
55	6	6	7	6	6	6	7	6	6	6	6	6	13	10	11	9	9	11	13	11	11	10	13	15	13	13
56	5	4	5	5	5	5	5	5	4	4	5	5	11	7	8	10	12	9	10	11	6	8	10	10	11	9
57	4	5	5	5	5	5	5	4	4	5	5	5	7	8	10	12	9	10	11	6	8	10	10	11	11	9
58	5	5	5	5	5	5	5	5	5	5	5	4	9	6	10	11	10	8	6	6	7	10	8	7	11	10
59	5	5	5	5	5	5	5	5	5	5	5	4	9	6	10	11	10	8	6	6	7	10	8	7	11	10
60	5	5	5	5	5	5	5	4	5	4	4	5	9	10	8	6	9	11	10	8	9	12	7	7	10	8
61	5	5	5	5	5	5	5	5	4	5	4	4	7	9	10	8	6	9	11	10	8	9	12	7	10	8
62	4	4	4	4	4	4	4	4	4	4	4	4	6	9	8	5	6	7	11	9	6	6	9	7	9	7
63	4	4	4	4	4	4	4	4	4	4	4	4	9	7	6	9	8	5	6	7	11	9	6	6	9	7
64	4	4	4	3	4	4	4	4	3	4	4	4	9	6	8	5	6	5	10	4	5	9	6	8	8	6
65	3	2	2	2	2	2	2	2	2	2	2	2	5	2	5	4	2	4	5	3	5	4	3	6	2	3
66	3	3	2	2	3	2	3	3	3	3	3	3	5	6	2	6	5	4	6	4	3	6	3	3	5	4
67	4	4	4	3	4	3	4	4	4	3	4	3	5	4	7	5	9	8	10	8	7	4	8	7	7	9
68	4	3	4	4	4	3	4	3	4	4	4	3	8	7	5	4	7	5	9	8	10	8	7	4	7	9
69	3	3	3	3	2	3	3	3	3	3	3	3	3	5	7	9	6	5	4	5	4	4	5	5	6	6
70	3	2	3	3	2	2	2	3	3	3	2	3	2	4	4	4	5	2	2	3	3	8	5	2	4	6
71	3	3	2	3	3	2	2	2	3	3	3	2	2	2	4	4	4	5	2	2	3	3	8	5	4	6
72	3	3	3	3	2	3	3	3	2	3	3	3	7	7	3	4	5	6	6	3	4	6	6	5	9	7
73	7	7	6	6	6	7	6	7	6	7	7	6	12	15	16	12	9	9	10	11	14	13	9	12	12	9
74	7	7	6	6	6	7	6	7	6	7	7	6	12	15	16	12	9	9	10	11	14	13	9	12	12	9
75	5	5	4	4	4	5	5	4	5	5	5	4	7	7	9	8	10	9	6	9	6	12	9	8	6	7
76	5	5	4	4	4	5	5	4	5	5	5	4	7	7	9	8	10	9	6	9	6	12	9	8	6	7
77	3	4	3	3	4	3	4	4	3	3	3	3	6	7	6	6	7	8	7	6	7	5	6	5	4	5
78	4	3	3	4	3	4	4	3	3	3	3	3	7	6	6	7	8	7	6	7	5	6	5	6	4	5
79	4	4	4	3	3	3	4	4	3	3	4	3	7	3	7	4	5	6	4	7	7	9	4	3	8	6
80	5	5	5	4	5	5	5	4	5	5	5	4	6	8	8	9	9	11	4	7	7	10	8	9	7	7
81	5	5	5	4	5	5	5	4	5	5	5	4	6	8	8	9	9	11	4	7	7	10	8	9	7	7
82	5	5	5	6	6	5	5	5	5	5	6	5	9	9	14	10	8	9	6	9	11	12	7	11	10	10
83	4	4	4	4	4	4	4	4	4	4	4	4	7	10	6	8	7	4	10	7	7	5	7	4	7	7
84	4	4	4	4	4	4	4	4	4	4	4	4	7	10	6	8	7	4	10	7	7	5	7	4	7	7
85	2	2	2	3	2	2	3	3	3	2	3	3	5	5	2	6	4	6	5	3	4	7	7	6	3	4
86	2	2	2	3	2	2	3	3	3	2	3	3	5	5	2	6	4	6	5	3	4	7	7	6	3	4
87	3	3	3	4	3	4	3	3	4	3	3	3	3	6	8	8	4	6	4	6	6	5	6	2	5	8
88	5	5	5	4	4	4	4	4	5	5	5	4	7	7	7	4	7	7	7	5	10	6	8	9	7	11
89	4	4	4	4	5	4	4	4	4	5	4	5	7	9	5	11	7	7	9	7	7	7	5	6	5	11

## Sheet: S4 Fig
S4 Fig
Data points	-180	-150	-120	-90	-60	-30	0	30	60	90	120	150	180
attn-Fix	6.79	6.36	11.3	25.99	29.73	14.82	14.36	28.65	41.04	31.53	14.71	7.98	6.79
attn-in	5.47	6.45	11.18	23.36	31	17.82	20.15	37.71	48.03	35.63	15.72	9.08	5.47
Fits were calculated in MATLAB R2007b using the Curve Fitting Toolbox
fits, 1 deg. step	fit attn-Fix		fit attn-In
-180	6.55128		6.6179
-179	6.53666		6.5945
-178	6.52338		6.57294
-177	6.51135		6.55312
-176	6.5005		6.53493
-175	6.49076		6.51831
-174	6.48209		6.50315
-173	6.47442		6.48939
-172	6.46772		6.47696
-171	6.46195		6.46581
-170	6.45708		6.45587
-169	6.45308		6.44711
-168	6.44995		6.43949
-167	6.44768		6.43299
-166	6.44628		6.42757
-165	6.44574		6.42323
-164	6.44609		6.41997
-163	6.44737		6.41778
-162	6.44959		6.41668
-161	6.45281		6.4167
-160	6.45709		6.41785
-159	6.46249		6.42019
-158	6.46908		6.42376
-157	6.47697		6.42863
-156	6.48623		6.43486
-155	6.49699		6.44254
-154	6.50937		6.45176
-153	6.52351		6.46262
-152	6.53956		6.47526
-151	6.55768		6.48979
-150	6.57807		6.50637
-149	6.6009		6.52515
-148	6.62641		6.5463
-147	6.65481		6.57002
-146	6.68635		6.59651
-145	6.7213		6.62597
-144	6.75994		6.65866
-143	6.80256		6.69482
-142	6.84949		6.73471
-141	6.90106		6.77861
-140	6.95762		6.82684
-139	7.01954		6.87969
-138	7.08722		6.9375
-137	7.16105		7.00062
-136	7.24147		7.06941
-135	7.3289		7.14424
-134	7.42379		7.22551
-133	7.52662		7.31362
-132	7.63785		7.40898
-131	7.75797		7.51202
-130	7.88747		7.62318
-129	8.02686		7.74289
-128	8.17662		7.87161
-127	8.33727		8.00979
-126	8.50931		8.15788
-125	8.69321		8.31633
-124	8.88948		8.4856
-123	9.09857		8.66612
-122	9.32095		8.85834
-121	9.55704		9.06267
-120	9.80726		9.27951
-119	10.072		9.50925
-118	10.3515		9.75225
-117	10.6463		10.0089
-116	10.9564		10.2795
-115	11.2821		10.5642
-114	11.6237		10.8634
-113	11.9811		11.1771
-112	12.3545		11.5055
-111	12.7438		11.8488
-110	13.1488		12.2069
-109	13.5695		12.5798
-108	14.0056		12.9674
-107	14.4568		13.3696
-106	14.9225		13.786
-105	15.4024		14.2166
-104	15.8957		14.6607
-103	16.4019		15.1181
-102	16.9202		15.5881
-101	17.4496		16.0702
-100	17.9892		16.5636
-99	18.5379		17.0676
-98	19.0946		17.5813
-97	19.658		18.1037
-96	20.2269		18.634
-95	20.7997		19.1708
-94	21.3751		19.7132
-93	21.9514		20.2597
-92	22.5271		20.8092
-91	23.1004		21.3602
-90	23.6697		21.9113
-89	24.2332		22.4609
-88	24.789		23.0077
-87	25.3354		23.5499
-86	25.8704		24.086
-85	26.3923		24.6143
-84	26.8993		25.1333
-83	27.3894		25.6411
-82	27.8609		26.1362
-81	28.312		26.6169
-80	28.7411		27.0816
-79	29.1464		27.5287
-78	29.5264		27.9566
-77	29.8797		28.3638
-76	30.2047		28.7489
-75	30.5002		29.1104
-74	30.7651		29.4471
-73	30.9982		29.7577
-72	31.1985		30.041
-71	31.3654		30.2962
-70	31.498		30.5221
-69	31.5959		30.7181
-68	31.6587		30.8833
-67	31.686		31.0173
-66	31.678		31.1196
-65	31.6345		31.1899
-64	31.5559		31.228
-63	31.4425		31.2339
-62	31.2948		31.2076
-61	31.1135		31.1495
-60	30.8994		31.0598
-59	30.6535		30.9391
-58	30.3768		30.7881
-57	30.0705		30.6075
-56	29.7359		30.3983
-55	29.3745		30.1613
-54	28.9878		29.8979
-53	28.5774		29.6091
-52	28.1449		29.2964
-51	27.6922		28.9612
-50	27.221		28.605
-49	26.7333		28.2295
-48	26.2309		27.8361
-47	25.7157		27.4268
-46	25.1897		27.0033
-45	24.6549		26.5674
-44	24.1131		26.1208
-43	23.5664		25.6656
-42	23.0166		25.2036
-41	22.4655		24.7367
-40	21.9151		24.2667
-39	21.3672		23.7956
-38	20.8233		23.3251
-37	20.2853		22.857
-36	19.7547		22.3933
-35	19.2331		21.9355
-34	18.7219		21.4855
-33	18.2224		21.0447
-32	17.7361		20.6148
-31	17.2641		20.1973
-30	16.8075		19.7937
-29	16.3674		19.4052
-28	15.9447		19.0332
-27	15.5404		18.6789
-26	15.1551		18.3434
-25	14.7897		18.0278
-24	14.4447		17.733
-23	14.1207		17.46
-22	13.8183		17.2095
-21	13.5377		16.9823
-20	13.2794		16.779
-19	13.0436		16.6002
-18	12.8305		16.4463
-17	12.6403		16.3179
-16	12.4732		16.2152
-15	12.3292		16.1386
-14	12.2083		16.0881
-13	12.1104		16.0641
-12	12.0357		16.0666
-11	11.9839		16.0955
-10	11.9549		16.151
-9	11.9486		16.2328
-8	11.9649		16.3408
-7	12.0035		16.4749
-6	12.0642		16.6349
-5	12.1469		16.8204
-4	12.2512		17.0312
-3	12.377		17.2668
-2	12.524		17.5269
-1	12.6918		17.8112
0	12.8803		18.119
1	13.0891		18.4499
2	13.3179		18.8034
3	13.5665		19.1789
4	13.8344		19.5758
5	14.1214		19.9935
6	14.4271		20.4314
7	14.7511		20.8888
8	15.0931		21.365
9	15.4526		21.8593
10	15.8294		22.3709
11	16.2228		22.899
12	16.6326		23.4428
13	17.0583		24.0016
14	17.4992		24.5744
15	17.955		25.1604
16	18.4252		25.7587
17	18.909		26.3683
18	19.4061		26.9883
19	19.9156		27.6177
20	20.4371		28.2556
21	20.9697		28.9008
22	21.5129		29.5524
23	22.0658		30.2094
24	22.6276		30.8705
25	23.1977		31.5348
26	23.775		32.2011
27	24.3588		32.8683
28	24.9482		33.5352
29	25.5422		34.2007
30	26.1398		34.8637
31	26.7401		35.5228
32	27.342		36.1771
33	27.9444		36.8252
34	28.5465		37.466
35	29.1469		38.0983
36	29.7446		38.7209
37	30.3385		39.3327
38	30.9275		39.9325
39	31.5103		40.519
40	32.0859		41.0913
41	32.653		41.6481
42	33.2106		42.1883
43	33.7573		42.711
44	34.2921		43.2149
45	34.8139		43.6992
46	35.3214		44.1628
47	35.8136		44.6047
48	36.2893		45.0241
49	36.7476		45.42
50	37.1873		45.7917
51	37.6074		46.1383
52	38.0069		46.4591
53	38.385		46.7535
54	38.7407		47.0207
55	39.0732		47.2603
56	39.3816		47.4717
57	39.6653		47.6544
58	39.9235		47.8081
59	40.1557		47.9325
60	40.3611		48.0271
61	40.5394		48.0919
62	40.6901		48.1267
63	40.8128		48.1314
64	40.9072		48.106
65	40.9731		48.0506
66	41.0103		47.9652
67	41.0187		47.8501
68	40.9983		47.7055
69	40.9491		47.5317
70	40.8714		47.3291
71	40.7651		47.0982
72	40.6307		46.8393
73	40.4685		46.553
74	40.2788		46.2401
75	40.0621		45.901
76	39.819		45.5366
77	39.5501		45.1475
78	39.2559		44.7347
79	38.9373		44.2988
80	38.5949		43.8409
81	38.2296		43.3617
82	37.8423		42.8624
83	37.4339		42.3439
84	37.0052		41.8071
85	36.5574		41.2532
86	36.0914		40.6831
87	35.6083		40.098
88	35.1091		39.499
89	34.5949		38.8871
90	34.0669		38.2635
91	33.5262		37.6292
92	32.974		36.9855
93	32.4113		36.3333
94	31.8393		35.6739
95	31.2592		35.0083
96	30.6721		34.3376
97	30.0791		33.6629
98	29.4814		32.9852
99	28.88		32.3056
100	28.276		31.6251
101	27.6706		30.9446
102	27.0646		30.2652
103	26.4593		29.5878
104	25.8554		28.9133
105	25.2539		28.2425
106	24.6559		27.5763
107	24.0621		26.9156
108	23.4733		26.261
109	22.8904		25.6133
110	22.3141		24.9732
111	21.7452		24.3413
112	21.1842		23.7183
113	20.6319		23.1048
114	20.0888		22.5012
115	19.5554		21.9082
116	19.0322		21.326
117	18.5197		20.7552
118	18.0183		20.1961
119	17.5283		19.6491
120	17.05		19.1144
121	16.5838		18.5923
122	16.1299		18.083
123	15.6884		17.5868
124	15.2595		17.1037
125	14.8433		16.6339
126	14.4399		16.1775
127	14.0494		15.7345
128	13.6717		15.3049
129	13.3069		14.8888
130	12.9548		14.4861
131	12.6154		14.0967
132	12.2887		13.7205
133	11.9744		13.3574
134	11.6724		13.0074
135	11.3826		12.6702
136	11.1047		12.3457
137	10.8386		12.0336
138	10.5839		11.7338
139	10.3405		11.446
140	10.1081		11.1701
141	9.88639		10.9057
142	9.67514		10.6526
143	9.47405		10.4105
144	9.28282		10.1792
145	9.10114		9.95836
146	8.92872		9.74769
147	8.76524		9.54689
148	8.61039		9.35567
149	8.46387		9.17374
150	8.32536		9.00079
151	8.19455		8.83651
152	8.07113		8.68061
153	7.9548		8.53278
154	7.84526		8.39273
155	7.74221		8.26015
156	7.64536		8.13475
157	7.55442		8.01624
158	7.46912		7.90435
159	7.38919		7.79878
160	7.31435		7.69927
161	7.24436		7.60554
162	7.17895		7.51733
163	7.11789		7.43439
164	7.06095		7.35647
165	7.00789		7.28332
166	6.95851		7.21471
167	6.91259		7.15042
168	6.86993		7.09022
169	6.83034		7.0339
170	6.79364		6.98126
171	6.75966		6.9321
172	6.72822		6.88624
173	6.69918		6.84349
174	6.67237		6.80368
175	6.64767		6.76664
176	6.62494		6.73223
177	6.60404		6.70028
178	6.58487		6.67067
179	6.56732		6.64325
180	6.55128		6.6179

## Sheet: S5, S6, S11 Figs
S5 Fig															S11 Fig							Fitted peak firing rates			S11 Fig GH	peak gains	S6 Fig: peak indices
Fit parameters were calculated in MATLAB R2007b using the Curve Fitting Toolbox
condition				attn-fix							attn-in				B	A	D	C	E	F		attn-fix		attn-in	H	G	attn-fix	attn-in
parameter	a1	a2	b1	b2	c1	c2	d	a1	a2	b1	b2	c1	c2	d	a1	a2	b1	b2	c1-c2	d	right	left	right	left	right	left
1	16.0564	9.5519	34.5039	23.7081	71.1657	-57.6349	10.8154	13.1899	1.43994	34.5039	23.7081	71.1657	-57.6349	16.4291	-0.0980108	-0.737998	0	0	0	0.131139	26.8718	20.3824	29.6191	17.8815	0.0486321	-0.0653597	0.137329	0.247104
2	57.552	45.3683	61.6529	34.8392	83.6444	-84.7747	-5.84625	51.912	28.9681	64.19	23.7118	72.0683	-93.6887	10.4297	-0.0515238	-0.220621	0.0201606	-0.190046	-0.00796625	0.807884	51.7061	40.9013	62.3417	41.2483	0.0932553	0.0042243	0.116674	0.203624
3	22.3332	22.68	41.4121	60.938	83.7453	-76.1845	-1.42619	16.1331	10.1163	31.1944	25.5562	75.2684	-68.8031	10.6929	-0.161185	-0.383084	-0.140726	-0.409065	-0.0521651	0.488089	21.6314	21.2667	26.8259	20.8095	0.107197	-0.0108659	0.00850241	0.126301
4	22.3609	14.702	28.5405	15	83.6832	-46.7975	45.882	36.5996	19.036	64.309	15	77.4465	-105.325	45.7985	0.241495	0.128462	0.385231	2.98203e-10	0.166929	-0.000778199	68.2429	60.5846	82.3981	65.6553	0.0939666	0.0401678	0.0594464	0.113086
5	27.2571	42.072	44.6973	29.6133	120	-90.6423	42.6392	35.9757	39.696	57.8032	39.4621	107.847	-90.1357	56.0503	0.137881	-0.0290578	0.127862	0.142581	-0.0309798	0.117381	69.8964	84.8137	92.0347	96.4543	0.136714	0.0642176	-0.0964211	-0.0234478
6	13.44	6.98694	67.8202	42.8511	74.4684	-75.9076	0.524034	19.3191	7.31642	59.6381	42.8511	80.1459	-75.9076	0.979587	0.179466	0.0230346	-0.0641943	0	0.018528	0.0266928	13.9788	8.66134	20.3084	8.92577	0.184604	0.0150354	0.234869	0.38936
7	20.232	17.1859	70.9957	29.817	88.9425	-76.7774	7.42068	16.764	4.58431	70.3329	26.8288	85.9664	-60.6758	12.3999	-0.0937399	-0.578846	-0.00468981	-0.0527508	-0.0610756	0.140722	27.6527	25.9336	29.1639	18.8915	0.0265985	-0.157103	0.0320798	0.213762
8	37.836	22.7609	50.6642	44.6292	105.003	-73.2973	8.83605	36.2492	17.2415	44.0395	44.6292	87.1734	-73.2973	13.7022	-0.0214189	-0.137977	-0.0699526	0	-0.052631	0.127717	46.6798	31.6743	49.9783	30.9912	0.0341249	-0.0109011	0.191509	0.234497
9	33.3872	38.664	48.0078	47.6737	84.0879	-81.9496	5.00434	31.188	25.7152	49.5831	44.6729	82.0072	-77.2834	8.46572	-0.0340558	-0.201133	0.016142	-0.0324957	-0.020739	0.119222	38.4813	43.7527	39.6983	34.3599	0.0155668	-0.120247	-0.0641023	0.0720837
10	57.156	38.3947	75.915	36.8846	56.8534	-99.237	22.1848	70.289	27.3373	52.9942	38.0357	72.4871	-65.9596	36.5469	0.103049	-0.168219	-0.177806	0.0153633	-0.0599031	0.193312	79.3458	67.4826	106.872	66.2008	0.147818	-0.00958884	0.0807959	0.234996
11	27.2739	32.316	67.7752	15	98.5141	-69.0756	17.9171	22.7512	14.8671	67.7752	15	98.5141	-69.0756	28.9907	-0.0904085	-0.369813	0	0	0	0.17726	45.191	51.5155	51.7419	44.9275	0.0675812	-0.0683103	-0.0653989	0.0704917
12	41.412	34.2318	53.2803	56.0243	88.9559	-73.259	24.9482	72.2152	35.5838	35.2223	45.4193	82.505	-44.5937	35.0204	0.27109	0.0193647	-0.204039	-0.104541	-0.121378	0.133352	66.8777	59.5821	107.945	70.7117	0.234908	0.085419	0.0576913	0.208407
13	9.88325	4.60539	25.8636	33.9044	79.3969	-2.54755e-08	1.20653	11.7176	3.75217	30.1973	33.9044	70.9682	-2.54755e-08	1.27029	0.0849204	-0.102089	0.0773037	0	-0.0560553	0.0035344	11.3866	5.90074	13.4075	5.7629	0.0815099	-0.0118182	0.317332	0.398772
14	12.3988	10.5169	28.8332	25.5873	74.1917	-36.9472	8.49142	11.5834	10.6335	43.5522	32.9205	78.839	-31.2236	6.908	-0.0340005	0.00551175	0.203342	0.125337	-0.00486604	-0.0511403	20.8911	19.0157	18.5312	18.0169	-0.0598623	-0.0269718	0.0469937	0.0140718
15	37.0464	62.793	41.1128	15	46.1047	-110.249	80.3708	85.8	71.7105	68.9978	27.8101	73.4343	-114.724	63.3935	0.396867	0.0662989	0.253245	0.299231	0.0923177	-0.106556	117.417	143.191	149.194	138.964	0.119186	-0.0149805	-0.0988976	0.0355002
16	26.2832	8.50499	25.6811	38.3971	62.149	-44.7317	6.04464	25.1335	14.3385	34.8121	26.2418	61.9539	-51.2588	4.77929	-0.0223602	0.255368	0.150941	-0.188049	0.0287698	-0.0479539	32.5045	14.5542	29.9141	19.2447	-0.0415007	0.138778	0.381445	0.217038
17	20.8026	29.0854	33.5977	29.3076	46.2593	-62.1741	4.57883	29.1008	31.7227	34.7576	25.413	51.3319	-59.8955	4.824	0.166286	0.0433712	0.0169678	-0.0711722	0.0127196	0.00982039	25.4124	33.7781	33.927	36.7206	0.14349	0.0417386	-0.141334	-0.0395418
18	15.2497	17.196	43.8859	65.8639	79.9415	-67.9698	4.84908	22.272	12.9162	85.5652	15	38.7266	-104.121	6.70378	0.187154	-0.142129	0.32197	-0.629006	-0.0174139	0.0683989	21.4801	22.0972	28.9758	25.1477	0.148559	0.0645686	-0.0141598	0.0707287
19	40.8041	32.8251	46.9727	29.4032	59.8613	-71.4183	52.5731	44.1764	12.8488	41.9397	29.4032	63.5577	-71.4183	68.3685	0.0396833	-0.437367	-0.0566065	0	0.0138826	0.115714	93.3787	86.2196	112.545	81.4663	0.0930758	-0.0283469	0.0398615	0.160191
20	38.7006	17.3855	48.7874	26.8951	45.0403	-94.3698	7.14042	60.9132	19.0324	48.7874	26.8951	45.0403	-94.3698	6.17311	0.222987	0.0452222	0	0	0	-0.0334984	45.841	25.1785	67.0863	26.2327	0.188132	0.0205042	0.290941	0.437784
21	54.656	43	27.9185	55.5519	42.3712	-60.0082	53.5104	65.5206	48.7332	44.9094	29.7121	28.8292	-72.0729	60.0441	0.0904049	0.0624987	0.233302	-0.303057	-0.00726702	0.0506027	116.036	96.5761	125.717	114.028	0.0400471	0.082865	0.0915264	0.0487577
22	17.3992	19.548	20.4648	78.9001	74.8319	-108.583	26.4113	23.16	22.5093	65.5514	50.3113	53.0814	-105.715	25.5156	0.142033	0.0704104	0.524165	-0.221256	-0.0719375	-0.0132708	45.4079	45.9593	48.8302	49.2564	0.0363156	0.0346279	-0.00603489	-0.00434512
23	57.864	41.0885	34.8622	57.874	74.5998	-86.2529	2.303	63.6875	32.7944	34.8622	57.874	74.5998	-86.2529	18.3244	0.0479094	-0.112261	0	0	0	0.442698	61.0306	43.3929	82.7011	51.1203	0.150771	0.0817601	0.168905	0.235992
24	18.3229	10.1846	37.3661	27.441	86.9771	-72.5861	4.64183	22.4822	10.2707	49.4095	24.6096	96.672	-73.0561	4.08804	0.101931	0.00421124	0.138788	-0.0543974	0.0308687	-0.0227967	22.9647	14.8284	26.5702	14.4204	0.0727867	-0.013952	0.215285	0.296406
25	69.4662	67.6018	38.2712	31.2973	72.6203	-78.935	20.3178	104.664	44.711	43.6872	43.2103	66.4129	-87.1145	17.981	0.202135	-0.203812	0.0660823	0.15989	0.00646433	-0.0433859	89.7846	87.9469	122.726	62.9098	0.155011	-0.165966	0.0103394	0.322224
26	33.5168	31.8872	25.8653	36.7462	60.6086	-44.4069	46.0162	32.1639	44.7456	24.1739	90	76.9924	-41.6985	39.4271	-0.0205979	0.167792	-0.0338022	0.420161	0.0611313	-0.0652344	80.0701	77.9122	90.3447	84.1728	0.0602917	0.0386258	0.0136591	0.0353651
27	34.9716	35.3714	33.9691	60.0716	61.6683	-48.159	43.4715	41.772	38.057	46.2484	72.9345	72.3284	-61.9487	36.0502	0.0886123	0.0365739	0.153074	0.0967088	0.100161	-0.0780495	85.093	79.0308	84.8111	74.7244	-0.00165952	-0.0280083	0.0369372	0.0632257
28	15.1874	8.91606	27.8325	42.1447	66.4422	-61.7152	5.60693	20.028	8.09118	63.7501	39.226	69.7397	-118.529	0.425061	0.137457	-0.0485022	0.392188	-0.0358696	0.189969	-0.239958	20.8819	14.5234	20.4536	9.04819	-0.0103604	-0.232279	0.179592	0.386601
29	7.67579	14.2507	39.2681	19.4289	53.7909	-56.4299	2.66909	12.6987	13.1521	29.2929	24.4648	59.4647	-56.8761	3.26335	0.246531	-0.0400905	-0.145494	0.114729	0.0270126	0.0276456	10.3449	17.0691	15.9623	16.4202	0.21353	-0.019378	-0.245285	-0.0141412
30	12.9835	12.6567	30.2725	20.3184	65.5085	-47.6021	2.90759	16.0741	9.81345	18.6246	50.6411	82.6896	-27.1463	2.60601	0.10636	-0.126533	-0.238213	0.427323	-0.0146879	-0.0143091	15.8911	15.5763	19.614	12.4195	0.104856	-0.112762	0.0100034	0.224596
31	35.9438	40.296	46.9517	55.7855	71.646	-70.3706	24.0168	21.5495	18.9955	43.5185	35.8313	70.9629	-49.7032	47.215	-0.250366	-0.35925	-0.0379484	-0.217801	-0.0812788	0.267276	61.5381	64.6835	68.8299	66.6718	0.0559324	0.0151373	-0.0249192	0.0159266
32	23.8244	13.3624	51.7783	30.3023	95.9801	-60.2105	5.30328	25.7246	7.51325	56.0687	30.3023	100.418	-60.2105	15.3883	0.0383505	-0.28019	0.0397816	0	0.0140083	0.278172	29.1277	18.9175	41.1129	23.3263	0.170631	0.104365	0.212512	0.276022
33	21.5865	27.2824	21.7282	32.206	70.533	-47.1506	10.9121	20.5391	27.0585	43.8753	38.9472	76.7555	-54.9673	8.11311	-0.0248636	-0.00412129	0.33759	0.094743	0.0562903	-0.0809231	32.533	38.1945	28.741	35.3982	-0.0618852	-0.0379967	-0.0800471	-0.103793
34	9.92359	20.3871	19.4568	17.3121	80.9885	-54.0033	7.71993	21.1227	14.561	26.9833	24.3928	92.3784	-48.2381	8.16393	0.360723	-0.166707	0.16207	0.169782	0.0204084	0.0141193	17.6435	28.1071	29.2867	22.725	0.248095	-0.10588	-0.228708	0.126158
35	27.2475	37.078	36.0177	27.179	73.2658	-80.1196	7.48206	30.9518	17.4624	40.5597	30.7502	54.4543	-74.4577	10.7893	0.0636483	-0.359652	0.0593136	0.0616482	-0.0866936	0.0977493	34.7296	44.5632	41.7438	28.45	0.0917212	-0.220689	-0.124017	0.189388
36	28.1665	24.752	39.2837	52.0507	79.4123	-59.3045	0.981155	18.3729	17.1535	45.4642	38.6704	67.4016	-65.7373	5.073	-0.210436	-0.181323	0.0729285	-0.147489	-0.0205178	0.189288	29.8577	25.7884	23.4917	22.4789	-0.119328	-0.0685657	0.0731298	0.0220309
37	16.7724	14.6179	33.9766	42.5929	62.3758	-79.9831	-0.165114	22.2389	19.0242	44.0329	42.2365	60.985	-66.426	1.97688	0.140125	0.130975	0.128912	-0.00420209	-0.0554098	0.123282	16.6622	14.4554	24.4168	21.3392	0.188774	0.192313	0.0709169	0.0672616
38	25.6337	31.032	31.8949	70.0607	75.1842	-76.5348	-2.99339	26.4858	36.636	35.8156	62.8388	70.7627	-78.2283	-0.311944	0.0163505	0.0828161	0.0579048	-0.0543411	-0.00907225	0.218758	25.6153	28.0389	28.3778	36.3287	0.0511635	0.128788	-0.0451715	-0.122877
39	12.7654	21.764	29.7867	20.2081	94.4435	-56.1749	1.41492	44.3068	25.934	34.1796	23.4342	91.9375	-46.7469	4.44782	0.552658	0.0874249	0.0686746	0.0739218	-0.0412509	0.141555	14.1803	23.179	48.7546	30.3936	0.549366	0.134671	-0.240868	0.231983
40	2.72411	13.3459	28.0927	18.247	40.1293	-64.3624	0.346789	13.7866	12.152	20.0441	22.6921	51.2359	-59.387	0.116906	0.670019	-0.0468248	-0.167203	0.108578	0.0285021	-0.0143439	3.0709	13.6954	13.9036	12.2689	0.638174	-0.0549413	-0.633683	0.0624566
41	12.9511	4.49083	20.7449	51.0299	63.8661	-0.787278	-0.0642692	17.4281	6.5867	20.7449	51.0299	63.8661	-0.787278	0.315946	0.14737	0.1892	0	0	0	0.024042	14.8995	4.52728	20.696	7.03819	0.162844	0.217103	0.533912	0.492453
42	3.08054	5.652	28.5475	15.029	80.3246	-50.8845	-0.0222339	1.72026	2.7202	29.2621	15	71.8113	-54.7395	0.0176252	-0.283344	-0.350182	0.0123607	-0.000966331	-0.0180721	0.00256192	3.0583	5.62985	1.73789	2.73798	-0.275305	-0.345594	-0.295983	-0.223441
43	25.1198	30.3	61.0672	47.5411	57.4706	-99.2001	2.73648	11.07	14.3641	61.0672	46.98	57.4706	-74.1327	12.6575	-0.388224	-0.356796	0	-0.00593616	-0.0869571	0.320479	27.9891	33.9713	24.0116	28.1071	-0.0764903	-0.0944643	-0.0965494	-0.078582
44	10.7838	12.3456	23.5077	34.6444	42.719	-81.6206	6.27701	17.306	7.32496	31.6207	28.1855	49.8706	-60.4003	7.65443	0.23219	-0.255236	0.147165	-0.1028	-0.0599665	0.0467009	17.0805	18.6226	24.9639	15.019	0.187501	-0.107119	-0.0431921	0.248729
45	52.68	43.0892	65.7595	46.7022	69.7779	-67.2534	23.0484	32.3171	29.6195	54.9725	31.5682	52.2877	-50.4445	43.6363	-0.239571	-0.185256	-0.0893463	-0.193356	-0.143054	0.250316	76.3104	72.1455	76.102	78.8931	-0.00136733	0.0446745	0.0280548	-0.0180075
46	34.1923	39.739	37.0266	38.1213	76.8013	-67.1383	32.7713	49.488	46.6616	60.7046	41.1027	72.4777	-83.8288	24.4421	0.182787	0.0801213	0.242278	0.0376333	0.0411897	-0.11445	66.9955	72.5282	73.9639	72.9018	0.0494353	0.00256846	-0.0396545	0.00723172
47	10.5565	25.628	15	24.2349	65.1672	-73.3245	1.18366	10.7484	18.3535	16.1205	26.7739	65.6173	-76.3145	1.08758	0.00900577	-0.165399	0.0360058	0.0497758	0.0122674	-0.00538714	11.7402	26.8117	11.836	19.4411	0.00406361	-0.159355	-0.390942	-0.243154
48	56.2107	18.2749	46.0059	21.4092	30.878	-85.7806	14.2739	52.189	10.2046	50.6616	33.2957	32.2198	-106.312	10.3809	-0.0371009	-0.283372	0.0481621	0.217285	0.0857119	-0.0967965	70.4846	34.806	62.5717	21.827	-0.0594703	-0.229178	0.338858	0.482765
49	22.5077	15.5347	34.3456	21.3517	72.4964	-77.7323	-0.162718	22.2024	12.1639	27.9075	15	69.2663	-71.8382	0.553955	-0.00682751	-0.121695	-0.103418	-0.174729	-0.0313191	0.0449208	22.345	15.3735	22.7564	12.7179	0.009122	-0.0945349	0.184828	0.282979
50	37.7695	21.15	48.9277	37.2369	58.4606	-90.6718	13.0421	46.632	22.8294	39.4755	63.0652	64.6737	-89.2919	6.11664	0.105004	0.0381857	-0.106921	0.257505	0.0159459	-0.199456	50.8185	34.5549	53.908	28.9692	0.0295008	-0.0879307	0.190499	0.300913
51	24.6604	69.8459	42.0101	47.6445	82.5766	-45.3727	12.4401	25.2985	58.774	84.8773	37.1143	30	-56.4475	7.89068	0.0127723	-0.0860824	0.337837	-0.124238	-0.193575	-0.126748	38.9976	82.5246	37.0895	81.7251	-0.0250788	-0.0048676	-0.358181	-0.375675
52	18.3356	15.7131	24.7138	71.1303	48.9646	-79.7153	5.88979	7.62766	11.6504	24.7138	34.9469	48.9646	-51.8581	10.4263	-0.412428	-0.14847	0	-0.341104	-0.121381	0.142304	27.2845	21.6029	18.2355	22.0786	-0.198792	0.0108903	0.116219	-0.0953289
53	9.588	6.0221	20.1261	51.1525	71.7522	-97.6271	2.76464	5.21651	6.17955	23.5653	16.7796	63.6742	-86.1363	5.20909	-0.295281	0.0129041	0.0787166	-0.505989	-0.0613077	0.103857	12.3777	8.78674	10.4256	11.3886	-0.0856059	0.128964	0.169669	-0.0441472
54	12.6312	19.4707	15	34.7348	51.7172	-39.9575	15.2296	10.0525	5.9132	15	34.7348	51.7172	-39.9575	22.0301	-0.11368	-0.534099	0	0	0	0.128743	28.4589	34.7003	32.2642	27.9433	0.0626676	-0.107865	-0.0988207	0.0717678
55	11.1652	29.3362	26.3464	27.2557	65.1965	-56.1097	9.54549	9.48764	13.5475	26.3464	49.8734	65.1965	-55.8266	10.1166	-0.0812249	-0.368174	0	0.293245	-0.00116837	0.0162135	20.7121	38.882	20.3174	23.6644	-0.00961925	-0.243301	-0.304893	-0.0760983
56	42.672	24.6865	81.3635	35.5824	63.8136	-75.2952	-6.75543	47.388	31.14	71.4901	43.7171	75.3487	-61.9739	-5.85863	0.0523651	0.1156	-0.0645939	0.102583	-0.00646191	0.304119	35.9284	27.8255	41.7536	32.771	0.074988	0.0816138	0.127097	0.120532
57	16.7387	11.0351	44.3479	31.7858	66.9301	-76.657	5.54586	16.224	13.7144	62.493	42.3112	62.6326	-78.6852	4.46864	-0.0156148	0.108258	0.169832	0.142049	-0.00796528	-0.0421161	22.285	16.6695	20.7445	19.4412	-0.0358005	0.0767557	0.144154	0.0324313
58	15.686	26.26	27.078	32.0392	54.7885	-43.4908	7.85198	19.5663	22.006	35.3871	28.4224	51.5961	-39.0938	10.6538	0.110071	-0.0881357	0.133019	-0.0598206	-0.0401616	0.0822406	23.7757	34.1336	30.3555	33.3932	0.121553	-0.010965	-0.178863	-0.04765
59	15.7777	17.9916	27.0939	28.5942	65.135	-24.9222	18.7302	33.012	13.4224	90	37.2998	58.3308	-61.8102	7.5309	0.353238	-0.145453	0.537228	0.132116	0.143121	-0.267772	34.6341	36.7848	40.6179	34.4966	0.0795171	-0.032101	-0.0301139	0.0814931
60	32.604	29.3811	83.0336	39.5155	70.5593	-70.4868	4.85836	40.38	17.3722	63.0978	36.3084	76.843	-62.7562	10.9163	0.106544	-0.256857	-0.136424	-0.0422964	-0.00515558	0.193311	37.5126	41.9432	51.307	31.782	0.155307	-0.137825	-0.0557614	0.234988
61	9.82726	6.77018	90	15	26.4553	-70.7092	8.78822	6.2398	7.83236	52.8158	15	30.486	-45.8337	13.2488	-0.22328	0.0727389	-0.260364	6.69094e-15	-0.120154	0.118632	18.6155	21.0454	19.4886	23.2777	0.0229143	0.0503647	-0.061268	-0.0886009
62	34.6386	25.2859	34.6706	26.6123	62.2098	-71.375	6.38066	41.811	24.7786	37.2579	27.3081	58.0769	-68.2765	6.32165	0.0938189	-0.0101342	0.03597	0.0129027	-0.0278193	-0.0020878	41.0193	31.6873	48.1332	31.2332	0.0797944	-0.00721652	0.128352	0.212936
63	34.524	20.4231	15.9108	21.2555	43.7587	-26.9489	19.7812	30.8458	1.00198e-06	67.3952	21.2555	24.142	-26.9489	10.9998	-0.0562675	-1	0.618016	0	-0.161058	-0.189483	54.386	40.2061	41.8456	34.1421	-0.130314	-0.0815626	0.149906	0.101379
64	11.0329	6.71379	15	58.2713	46.5948	-3.43247e-08	5.05786	41.448	7.09541	71.0785	60.9735	83.7962	-120	-4.34164	0.579547	0.0276351	0.651481	0.0226607	0.627824	-0.577395	20.9674	11.8602	37.3729	6.45871	0.281203	-0.29486	0.277424	0.705295
65	22.62	15.861	69.4368	34.4455	75.9981	-115.057	-2.45382	28.0333	5.71708	45.778	34.4455	45.7017	-115.057	5.27104	0.106869	-0.470102	-0.205345	0	-0.0861148	0.420282	20.1663	14.5794	33.3044	11.047	0.245707	-0.137843	0.160794	0.501843
66	4.57002	3.45993	15	15	76.6159	-85.8556	0.890889	4.98504	4.07052	30.4176	26.2247	67.4531	-92.8854	0.56256	0.0434348	0.0810826	0.339463	0.272282	-0.0066078	-0.0192949	5.46091	4.35082	5.5476	4.63309	0.00787517	0.0314189	0.113139	0.0898288
67	8.8891	28.2484	40.7722	32.6052	65.2672	-54.7493	7.52442	13.2699	28.0838	32.1507	30.717	45.4974	-52.4902	7.34572	0.197698	-0.00292273	-0.118228	-0.02982	-0.101048	-0.00587184	16.4458	35.8896	20.7889	35.5571	0.116641	-0.00465416	-0.371523	-0.262098
68	9.71887	10.2244	15	36.7024	24.8903	-88.5397	9.8924	11.544	10.3613	40.4754	59.1036	50.6417	-94.7029	6.33817	0.0858366	0.00664728	0.45922	0.233818	0.12333	-0.111791	19.6975	20.1168	18.3859	16.7177	-0.0344387	-0.0922802	-0.0105328	0.0475222
69	51.9847	20.0458	26.1636	49.5028	70.8735	-49.9292	5.25812	44.148	18.0803	47.4584	46.2542	73.026	-84.4428	-0.126011	-0.0815195	-0.0515515	0.289245	-0.033926	0.131764	-0.260165	58.2635	25.3051	44.077	18.1339	-0.13862	-0.165087	0.394387	0.417019
70	36.9096	37.5175	29.1659	62.4879	70.6245	-64.4575	11.2405	20.5398	38.112	20.4009	87.0392	78.5953	-43.8517	8.92927	-0.284944	0.00786006	-0.176832	0.164193	-0.0490622	-0.0646817	51.7767	48.7589	43.637	47.0413	-0.0853098	-0.0179291	0.0300171	-0.0375428
71	21.1385	10.5545	28.0143	41.0374	72.0658	-46.0303	3.40461	13.6456	12.5807	49.8366	25.8058	63.1331	-41.9421	2.0546	-0.21541	0.0875809	0.280309	-0.22787	-0.0583448	-0.0642185	24.711	13.962	15.7034	16.1133	-0.222881	0.0715322	0.277947	-0.0128845
72	71.856	62.2393	75.4331	33.2832	70.2635	-87.9363	-4.36213	69.6	44.496	64.3301	45.2476	83.2331	-69.6225	2.34105	-0.0159484	-0.166236	-0.0794415	0.152352	-0.017181	0.494998	67.4946	65.8456	72.089	50.9734	0.0329149	-0.12731	0.0123668	0.171585
73	21.2014	12.5013	43.8187	21.1246	58.7603	-70.5972	-0.0828996	20.5745	5.51229	39.0337	84.6048	68.1728	-30	-1.69355	-0.0150071	-0.387985	-0.0577535	0.600402	-0.137057	-0.116828	21.1185	12.69	21.6925	4.68918	0.0134079	-0.460368	0.249302	0.644513
74	9.63293	3.85075	27.3783	90	74.0997	-19.4102	3.53647	14.9623	4.2053	37.8664	90	69.7103	-3.97427e-08	2.59121	0.216684	0.0440101	0.16075	-1.80385e-09	-0.145813	-0.0435791	15.414	7.41544	20.669	9.54479	0.145638	0.125549	0.35036	0.368183
75	23.2671	20.0052	32.4089	33.492	44.5294	-61.2951	5.54624	26.4268	19.3153	36.2877	47.9687	56.0897	-43.6347	3.99605	0.0635833	-0.0175465	0.0564635	0.177714	-0.0296767	-0.0617479	28.9493	25.6641	32.6481	23.9168	0.0600496	-0.0352411	0.0601533	0.15436
76	29.232	15.0523	60.6777	39.7772	75.8653	-81.7069	5.01265	31.8079	9.91782	60.6777	39.7772	75.8653	-81.7069	7.61524	0.0422005	-0.205625	0	0	0	0.0923204	34.2505	21.0684	39.427	18.6249	0.0702588	-0.0615594	0.238294	0.358337
77	43.1229	38.7591	47.2456	34.6156	61.9995	-79.076	6.44546	38.22	31.9199	62.1401	32.1586	69.4052	-89.5373	5.89514	-0.0602745	-0.0967631	0.136166	-0.0367956	0.0595531	-0.0197223	49.578	45.7041	44.1153	39.266	-0.0583036	-0.0757691	0.0406571	0.0581586
78	18.7256	9.62292	34.3064	21.1741	44.8739	-105.988	14.0999	16.3343	14.4524	42.8523	90	110.602	-5.07091e-09	7.73235	-0.0682054	0.200599	0.110757	0.619082	-0.153977	-0.170277	32.8255	23.724	30.8587	22.7689	-0.0308838	-0.020542	0.160947	0.15085
79	84.1899	70.3146	46.2953	23.4741	58.5091	-69.6013	24.4975	87.3716	53.9167	51.287	30.2871	56.1886	-83.0863	17.7853	0.0185454	-0.131996	0.0511532	0.126727	0.0417544	-0.116037	108.687	96.6421	105.158	73.8898	-0.0165035	-0.133419	0.0586637	0.174637
80	35.5467	29.39	46.4631	24.722	53.8958	-60.3191	6.49776	34.0664	20.6457	56.065	15	57.4902	-71.1673	7.74462	-0.0212639	-0.174761	0.0936516	-0.24475	0.0594654	0.0418335	42.0451	37.6202	41.8111	30.8384	-0.00279129	-0.0990644	0.0555441	0.151036
81	26.4704	31.4962	90	20.0973	88.0338	-47.3674	9.40421	33.294	17.302	90	20.1729	86.8095	-67.9655	5.89341	0.114175	-0.290875	-2.47332e-10	0.00187712	0.0667658	-0.113763	35.8746	49.4368	39.1874	30.7841	0.0441344	-0.232516	-0.158973	0.120096
82	23.7724	22.8608	32.2025	54.7513	68.6072	-70.0348	0.467778	27.924	10.5009	36.2088	62.6618	76.138	-73.4046	2.48585	0.0803078	-0.370483	0.058562	0.0673731	0.0378246	0.108987	25.1664	23.3308	31.0187	12.9922	0.104161	-0.284628	0.037849	0.40959
83	26.4868	24.4167	40.0718	24.5548	52.9152	-58.4338	12.1069	15.5325	17.0215	26.4501	63.5358	97.4754	-23.518	13.1257	-0.260698	-0.178464	-0.204771	0.442511	0.0415094	0.0249717	38.5946	37.0813	31.4348	30.1476	-0.10224	-0.103136	0.019997	0.0209014
84	46.6766	29.0161	33.2408	20.6662	64.9133	-69.6318	6.62269	52.5689	19.9088	36.1081	25.9555	69.1537	-67.8311	6.66198	0.0593713	-0.186148	0.0413464	0.113452	0.00898501	0.00136217	53.2993	35.6517	59.2309	26.6102	0.0527117	-0.145217	0.198397	0.380013
85	27.7634	18.3119	50.5699	20.253	54.0211	-58.1717	1.95206	33.3929	10.0681	57.6572	30.6302	58.7579	-70.9052	1.70874	0.0920511	-0.29048	0.0654855	0.203941	0.0722342	-0.0126572	29.7155	22.6335	35.1029	14.4403	0.0831164	-0.220995	0.135285	0.417062
86	24.2102	16.9625	56.938	15	55.4226	-63.4666	2.29312	37.0297	6.25175	52.6294	22.1636	57.6323	-79.266	3.24095	0.209332	-0.461388	-0.0393237	0.192757	0.0704067	0.0449273	26.5033	21.9925	40.2706	10.7496	0.206178	-0.343377	0.0930142	0.578613
87	53.2071	46.381	36.2665	39.8533	19.8186	-74.1946	22.991	62.5718	44.5094	43.2184	44.8069	38.1563	-68.1364	11.8373	0.0808849	-0.0205915	0.0874618	0.0585108	0.0613038	-0.221341	79.0686	71.2201	77.0788	59.3869	-0.0127431	-0.090602	0.0522223	0.129643
88	16.3235	83.4947	30.79	44.7005	51.9675	-73.4501	29.3319	66.0246	82.176	65.7467	54.9289	63.9124	-77.9104	-3.07858	0.603549	-0.0079595	0.362109	0.102665	0.0613875	-0.775069	47.2856	112.831	65.878	85.5435	0.164297	-0.137554	-0.409359	-0.129873
89	18.9002	28.212	71.7849	41.3142	61.7337	-92.9247	-7.78146	18.912	15.5353	66.2017	29.6274	86.8074	-80.3535	-4.29954	0.000311072	-0.289771	-0.0404617	-0.164739	0.0388494	1	11.1443	22.2863	14.6125	12.0161	0.13465	-0.299403	-0.333287	0.0975041
mean	27.1488	25.283	40.4734	36.2872	66.1839	-66.602	11.1299	31.2257	20.5297	46.5234	38.345	67.1973	-65.9665	12.1917	0.0533325	-0.126886	0.0744298	0.0236262	-0.00083809	0.0439165	38.8713	37.3297	44.3272	34.4313	0.0640155	-0.0537405	0.0321308	0.144137
							-7.78146							-5.85863
														mean AR, %	11.2674	-22.5197	16.083	4.83959	-0.167478	9.18676					13.6787	-10.1999	6.63949	33.6821

## Sheet: S7 Fig
Fig S07
condition							attn-fix													attn-in													Attn. Index
cell nr.	-180	-150	-120	-90	-60	-30	0	30	60	90	120	150	180	-180	-150	-120	-90	-60	-30	0	30	60	90	120	150	180	-180	-150	-120	-90	-60	-30	0	30	60	90	120	150	180
1	0.459952	0.399286	0.469072	0.586439	0.783505	0.655036	0.472244	0.811261	1	0.982554	0.665345	0.487708	0.459952	0.66138	0.56701	0.704996	0.638779	0.668121	0.771213	0.809278	1.16178	1.08049	0.982554	0.755353	0.580095	0.66138	0.179632	0.173574	0.200946	0.0427184	-0.0794865	0.0814568	0.262995	0.177653	0.0386888	0	0.0633547	0.0865206	0.179632
2	0.192349	0.138649	0.462464	0.711746	0.587823	0.366739	0.334591	0.650144	0.80352	1	0.645474	0.555675	0.192349	0.272809	0.29023	0.512751	0.729346	0.498384	0.462105	0.492636	1.04957	0.907866	1.04975	1.01401	0.907328	0.272809	0.172973	0.353434	0.0515654	0.0122134	-0.0823413	0.11506	0.191055	0.234996	0.0609718	0.0242706	0.222078	0.240363	0.172973
3	0.19403	0.379957	0.687846	1	0.710874	0.852452	0.547974	0.450746	0.879318	0.941151	0.559915	0.336887	0.19403	0.351386	0.618337	0.437953	0.812793	0.836247	0.805117	0.411514	0.778252	1.00384	1.07505	0.680597	0.603838	0.351386	0.288507	0.238787	-0.22197	-0.10327	0.0810364	-0.0285567	-0.142222	0.266482	0.0661232	0.0664129	0.0972843	0.283772	0.288507
4	0.6202	0.682515	0.689548	0.616964	0.786046	0.755662	0.618512	0.842875	0.832466	1	0.775215	0.63933	0.6202	0.822338	0.646645	0.83331	0.819384	0.707132	0.822901	0.863131	1.07807	1.15178	1.10241	1.10803	0.884091	0.822338	0.140127	-0.026987	0.0944024	0.140926	-0.0528497	0.0425949	0.1651	0.122437	0.160924	0.0487087	0.176725	0.160665	0.140127
5	0.714123	0.621229	0.957087	0.961504	1	0.557491	0.660103	0.579957	0.631831	0.728764	0.881358	0.919854	0.714123	0.937524	1.00076	1.10678	1.19374	1.18112	0.797047	0.836047	0.776221	1.11157	1.10425	1.14199	1.07459	0.937524	0.135259	0.23399	0.0725294	0.107754	0.0830392	0.176854	0.117597	0.144718	0.275176	0.204847	0.128813	0.0775851	0.135259
6	0.241706	0.270819	0.402167	0.484089	0.636425	0.590386	0.591063	0.911984	1	0.845633	0.749492	0.683819	0.241706	0.417739	0.373053	0.330399	0.50914	0.652674	0.65132	0.679079	0.909953	1.47055	1.24171	1.23426	0.616791	0.417739	0.26694	0.15878	-0.0979667	0.0252215	0.012605	0.0490731	0.0692964	-0.00111483	0.190463	0.18975	0.244369	-0.0515357	0.26694
7	0.510065	0.42477	0.548959	0.757421	0.870351	0.571477	0.568748	0.775503	1	0.916752	0.796315	0.931764	0.510065	0.633231	0.510065	0.51143	0.539065	0.632207	0.675879	0.607301	0.986694	0.880928	0.983282	0.934835	0.891163	0.633231	0.107729	0.0912409	-0.0353925	-0.168421	-0.158492	0.083698	0.0327821	0.119845	-0.0633049	0.0350153	0.0800158	-0.0222721	0.107729
8	0.507786	0.468434	0.48085	0.573653	0.646465	0.654882	0.33649	0.458123	0.835227	1	0.857534	0.729798	0.507786	0.357955	0.384049	0.529461	0.586911	0.551136	0.676768	0.44697	0.60101	1.01662	1.00484	0.824285	0.698022	0.357955	-0.173068	-0.0989879	0.048115	0.0114234	-0.0795994	0.0164349	0.141015	0.13491	0.0979545	0.00241419	-0.0197698	-0.022255	-0.173068
9	0.24561	0.502224	0.85062	0.933037	1	0.665184	0.479045	0.674783	0.800281	0.879419	0.767033	0.483025	0.24561	0.300632	0.40974	0.586045	0.768204	0.77195	0.611098	0.488176	0.715055	0.829314	0.909155	0.793491	0.466401	0.300632	0.100729	-0.101412	-0.184159	-0.0968896	-0.1287	-0.0423775	0.00944081	0.0289757	0.0178161	0.0166252	0.0169542	-0.0175092	0.100729
10	0.401182	0.643073	0.689842	0.858185	0.784888	0.741011	0.824994	0.988936	1	0.939653	0.684813	0.764018	0.401182	0.534197	0.531179	0.633141	0.715489	0.864722	0.838949	0.824239	1.17752	1.30676	1.25962	1.07191	0.764018	0.534197	0.142204	-0.0952891	-0.0428585	-0.0906767	0.0483957	0.0619877	-0.000457387	0.0870474	0.132985	0.145487	0.220354	0	0.142204
11	0.944805	0.459126	0.605478	0.649592	0.98202	0.436964	0.629103	0.707506	0.796571	1	0.948777	0.680744	0.944805	0.847794	0.770437	0.522475	0.827096	0.877692	0.755593	0.83295	0.809952	1.08342	1.18796	0.956931	1.03262	0.847794	-0.0541171	0.253188	-0.0735867	0.120204	-0.0560989	0.267181	0.139425	0.0675117	0.15258	0.0859054	0.00427866	0.205369	-0.0541171
12	0.559315	0.53478	0.692505	0.819763	0.782286	0.710434	0.676463	0.826773	0.763548	1	0.760043	0.636829	0.559315	0.518199	0.463063	0.537881	0.871798	0.894985	0.943651	0.829064	0.929496	1.28593	1.41885	1.07509	0.536533	0.518199	-0.0381584	-0.0718725	-0.125671	0.0307619	0.0671918	0.140994	0.101361	0.0584894	0.254884	0.173159	0.171674	-0.0854779	-0.0381584
13	0.0367309	0.0927456	0.230487	0.269054	0.0909091	0.514233	0.463728	0.719927	0.820937	1	0.347107	0.0734619	0.0367309	0.0716253	0.0780533	0.267218	0.176309	0.134068	0.368228	0.508724	0.885216	1.12213	1.05326	0.38292	0.0661157	0.0716253	0.322034	-0.0860215	0.0738007	-0.208247	0.191837	-0.165453	0.0462701	0.102975	0.155009	0.0259392	0.0490566	-0.0526316	0.322034
14	0.497814	0.305488	0.468188	0.498786	0.734823	0.923749	0.609519	0.600777	1	0.913065	0.592035	0.465274	0.497814	0.41865	0.348227	0.304031	0.43322	0.72171	0.813016	0.840214	0.674114	0.92812	0.831472	0.755707	0.450704	0.41865	-0.0863805	0.0653789	-0.212579	-0.0703491	-0.009003	-0.0637584	0.159129	0.0575238	-0.0372796	-0.0467706	0.121441	-0.0159067	-0.0863805
15	0.667579	0.583847	1	0.802571	0.584303	0.627652	0.774736	0.897635	0.841129	0.807818	0.636931	0.657008	0.667579	0.793673	0.784775	1.04708	0.911552	0.626055	0.642406	0.869344	1.094	1.16982	1.0413	1.0127	0.822724	0.793673	0.0862912	0.14681	0.0229966	0.0635787	0.0344958	0.0116168	0.0575446	0.0985948	0.163452	0.126265	0.22779	0.111991	0.0862912
16	0.203316	0.16797	0.300594	0.248983	0.55427	0.383172	0.392868	0.604317	1	0.675321	0.204567	0.209884	0.203316	0.188614	0.137629	0.146074	0.296841	0.587739	0.477948	0.420081	0.663747	0.901157	0.769784	0.283391	0.211448	0.188614	-0.03751	-0.0992835	-0.345938	0.0876791	0.029307	0.110062	0.0334744	0.0468673	-0.0519908	0.065368	0.161538	0.00371195	-0.03751
17	0.129668	0.137901	0.257865	0.67539	1	0.640106	0.472802	0.6404	0.759777	0.289621	0.226992	0.109674	0.129668	0.18818	0.147604	0.157013	0.666275	1.03411	0.685975	0.455748	0.867392	0.961776	0.595413	0.268156	0.169656	0.18818	0.184089	0.0339856	-0.24309	-0.00679378	0.0167679	0.0345898	-0.0183661	0.150546	0.117336	0.345515	0.0831354	0.214737	0.184089
18	0.357111	0.525796	0.887393	0.899058	0.978466	0.817407	0.984298	0.771646	1	0.91476	0.705249	0.553611	0.357111	0.5083	0.435173	0.810677	0.995065	0.818304	0.972633	1.26783	1.24136	1.23284	1.20233	0.88201	0.777479	0.5083	0.174702	-0.0943044	-0.0451783	0.0506869	-0.0891386	0.0867168	0.125896	0.233341	0.10428	0.135834	0.111362	0.168183	0.174702
19	0.551761	0.547718	0.700074	0.804447	0.938398	0.71614	0.787424	0.920523	1	0.888712	0.753165	0.646665	0.551761	0.649644	0.833174	0.710927	0.905522	0.828599	0.756889	0.926588	1.07905	1.12523	1.13544	0.897968	0.819981	0.649644	0.0814736	0.206719	0.00769115	0.059109	-0.0621387	0.0276634	0.0811918	0.0792806	0.0589237	0.121892	0.0876989	0.118172	0.0814736
20	0.509536	0.195647	0.412161	0.565403	0.408346	0.474759	0.762172	0.943235	1	0.762845	0.457931	0.145614	0.509536	0.155037	0.314561	0.553511	0.486426	0.435943	0.851694	1.07471	1.20395	1.45748	1.32757	0.762396	0.116222	0.155037	-0.533423	0.233069	0.146375	-0.0750853	0.0326867	0.284168	0.170148	0.121421	0.186159	0.270151	0.249494	-0.112254	-0.533423
21	0.483694	0.55944	0.680059	0.82468	0.78946	0.823289	0.813984	1	0.894513	0.58179	0.498565	0.469693	0.483694	0.474911	0.557614	0.649448	0.875033	1.00426	0.909036	1.02609	1.09427	0.949126	0.783025	0.56231	0.561266	0.474911	-0.00916266	-0.00163488	-0.0230246	0.0296239	0.119752	0.049498	0.11527	0.0450129	0.0296226	0.147445	0.0600869	0.0888233	-0.00916266
22	0.815691	0.92362	0.849523	1	0.8956	0.793275	0.684932	0.661893	0.870486	0.869863	0.68846	0.734537	0.815691	0.766916	0.904525	0.941054	1.132	0.841013	0.986301	0.929224	0.951017	1.04898	0.951847	0.817144	0.731424	0.766916	-0.0308197	-0.010445	0.0511186	0.0619159	-0.031433	0.108467	0.151344	0.179256	0.0929931	0.045004	0.0854701	-0.00212374	-0.0308197
23	0.218354	0.371134	0.685314	0.706608	0.594896	0.517661	0.480818	0.56194	0.927497	1	0.458678	0.18506	0.218354	0.406456	0.527632	0.866148	0.885246	0.687173	0.636809	0.732635	0.940848	1.34173	1.17424	0.676694	0.555687	0.406456	0.301055	0.174126	0.116558	0.11222	0.0719747	0.103206	0.207521	0.252137	0.182543	0.0801399	0.192021	0.500342	0.301055
24	0.302145	0.20356	0.332725	0.536285	0.655865	0.349156	0.270196	0.399361	1	0.939754	0.774989	0.438613	0.302145	0.443177	0.25194	0.277042	0.560931	0.599726	0.325422	0.366499	0.502054	1.08672	1.25742	0.994067	0.810589	0.443177	0.189222	0.106212	-0.0913174	0.0224626	-0.044711	-0.0351827	0.151254	0.113924	0.0415573	0.144578	0.123839	0.297771	0.189222
25	0.218596	0.43433	0.519409	0.96164	0.905989	0.480018	0.346845	0.697469	1	0.853659	0.655216	0.269438	0.218596	0.326806	0.432039	0.553075	0.708004	0.721516	0.499943	0.623841	1.14153	1.27161	1.24997	0.799153	0.272873	0.326806	0.198404	-0.0026434	0.0313901	-0.15191	-0.113347	0.0203319	0.28536	0.241469	0.119569	0.188395	0.0989686	0.00633446	0.198404
26	0.519944	0.650341	0.620803	0.745014	0.986746	0.918581	0.851426	0.845746	1	0.842464	0.536607	0.715855	0.519944	0.702853	0.772785	0.865943	0.961752	1.08218	1.05706	0.986746	1.00429	1.09354	1.07435	0.671926	0.596945	0.702853	0.149582	0.0860387	0.164884	0.126988	0.0461257	0.0700914	0.0736163	0.0856987	0.0446789	0.120975	0.11197	-0.0905769	0.149582
27	0.582138	0.593388	0.7308	0.760992	0.968316	0.853978	0.901848	0.912869	1	0.776489	0.683618	0.448973	0.582138	0.56113	0.607852	0.789117	0.76191	0.871197	0.828034	0.866261	0.960739	0.943979	0.935025	0.723683	0.579842	0.56113	-0.0183753	0.0120413	0.0383686	0.000603045	-0.0527958	-0.0154245	-0.0201273	0.0255499	-0.0288178	0.0926286	0.0284689	0.127204	-0.0183753
28	0.262158	0.239463	0.52617	0.540991	0.679944	0.597499	0.432608	0.560445	1	0.715146	0.405743	0.265864	0.262158	0.377026	0.340899	0.416396	0.374711	0.26679	0.268643	0.68365	0.775822	1.03983	0.771654	0.767485	0.452987	0.377026	0.17971	0.174781	-0.116462	-0.181588	-0.436399	-0.379679	0.224896	0.161179	0.0195277	0.0380062	0.30833	0.260309	0.17971
29	0.152472	0.269803	0.0786182	0.354378	1	0.541394	0.372245	0.52293	0.54318	0.611674	0.213222	0.153663	0.152472	0.223943	0.233472	0.250744	0.491959	0.977367	0.628946	0.337701	0.694461	0.827874	0.753425	0.194163	0.154258	0.223943	0.189873	-0.0721893	0.522604	0.162562	-0.0114458	0.0748092	-0.0486577	0.1409	0.207646	0.103839	-0.0467836	0.00193424	0.189873
30	0.195266	0.236686	0.155161	0.262327	0.916502	0.748849	0.361604	0.627876	0.952005	1	0.285996	0.197239	0.195266	0.210388	0.219592	0.259698	0.415516	0.91716	0.738988	0.665352	0.607495	0.812623	1.19921	0.319527	0.147929	0.210388	0.0372771	-0.037464	0.251981	0.225994	0.000358551	-0.00662837	0.295775	-0.0164981	-0.0789866	0.090583	0.0553746	-0.142857	0.0372771
31	0.532032	0.53737	0.836943	0.911989	0.970714	0.917328	0.816962	0.820012	1	0.802471	0.8072	0.487797	0.532032	0.720256	0.721324	0.779896	0.870043	0.985967	1.00625	0.89338	0.985052	0.978646	1.08191	0.84335	0.790574	0.720256	0.150305	0.146146	-0.035283	-0.0235385	0.00779545	0.0462295	0.0446803	0.0914315	-0.0107925	0.148292	0.0219019	0.236845	0.150305
32	0.474526	0.190398	0.260941	0.441541	0.61855	0.477466	0.400065	0.40627	1	0.965709	0.810255	0.567929	0.474526	0.781515	0.704115	0.476486	0.761267	0.779556	0.595689	0.680274	0.940888	1.25114	1.21195	1.48236	0.960157	0.781515	0.24441	0.574297	0.292294	0.265816	0.11516	0.110164	0.259371	0.396848	0.111562	0.113077	0.293162	0.256679	0.24441
33	0.375272	0.217048	0.325708	0.607571	1	0.92293	0.558279	0.523693	0.788943	0.770969	0.3061	0.301198	0.375272	0.315904	0.19281	0.482843	0.658497	0.952614	0.875817	0.590414	0.632081	0.727124	0.786492	0.546841	0.34695	0.315904	-0.0858944	-0.0591362	0.194342	0.0402237	-0.0242678	-0.0261923	0.0279753	0.0937795	-0.040776	0.00996678	0.282248	0.0705882	-0.0858944
34	0.338734	0.509043	0.214393	0.402411	1	0.59269	0.207611	0.324039	0.498493	0.627732	0.339488	0.271289	0.338734	0.451394	0.359457	0.224567	0.589676	0.709495	0.757724	0.362849	0.339488	0.703466	1.0942	0.788244	0.360211	0.451394	0.142585	-0.172234	0.023176	0.188758	-0.169936	0.12221	0.272127	0.0232822	0.170533	0.270897	0.397928	0.140811	0.142585
35	0.167184	0.203248	0.488655	1	0.855505	0.351326	0.250299	0.464533	0.863626	0.716742	0.433007	0.364461	0.167184	0.278959	0.230236	0.394793	0.648436	0.605684	0.541438	0.529974	0.91187	0.980177	0.770719	0.415572	0.372821	0.278959	0.250535	0.062259	-0.106245	-0.213272	-0.170971	0.212948	0.358433	0.325004	0.0632124	0.0362877	-0.020546	0.0113379	0.250535
36	0.17777	0.144799	0.49932	0.756968	0.780761	0.841264	0.555744	0.737593	0.923861	1	0.625765	0.207342	0.17777	0.2155	0.220258	0.379674	0.673012	0.725017	0.658736	0.502039	0.659415	0.778722	0.741332	0.473148	0.301835	0.2155	0.0959378	0.206704	-0.136118	-0.0587117	-0.0370203	-0.121686	-0.0507712	-0.0559611	-0.0852466	-0.148546	-0.13888	0.185581	0.0959378
37	0.062383	0.290081	0.52277	0.82408	0.892077	0.482221	0.282595	0.819089	1	0.730505	0.310667	0.00062383	0.062383	0.169058	0.357455	0.600125	1.2121	1.3325	1.04429	1.05303	1.20524	1.59389	1.18278	0.709295	0.286338	0.169058	0.460916	0.104046	0.0688889	0.190564	0.197981	0.368206	0.576833	0.190755	0.228956	0.236387	0.390826	0.995652	0.460916
38	0.274282	0.563841	1	0.866497	0.885777	0.927974	0.478356	0.694434	0.883594	0.767188	0.368861	0.0592943	0.274282	0.240815	0.878865	1.14551	1.20444	1.29502	1.1004	0.689705	0.798108	1.09822	0.718443	0.484176	0.184431	0.240815	-0.0649718	0.218356	0.0678196	0.163183	0.187656	0.0850072	0.180941	0.0694614	0.108297	-0.032811	0.135181	0.513433	-0.0649718
39	0.127556	0.155556	0.02	0.316	1	0.491556	0.0502222	0.150667	0.32	0.726222	0.396	0.179111	0.127556	0.524444	0.116889	0.247556	0.427556	1.16133	1.11867	0.399556	0.443111	1.74711	1.98667	1.63378	0.656444	0.524444	0.608725	-0.141925	0.850498	0.15003	0.0746453	0.389456	0.77668	0.492515	0.690389	0.464613	0.60981	0.571277	0.608725
40	0.000745156	0.000745156	0.0894188	0.388972	1	0.199702	0.128167	0.186289	0.257079	0.0298063	0.000745156	0.0603577	0.000745156	0.000745156	0.0201192	0.0111773	0.378539	0.912817	0.399404	0.0886736	0.593145	0.944858	0.16468	0.0104322	0.0223547	0.000745156	0	0.928571	-0.777778	-0.0135922	-0.0455785	0.333333	-0.182131	0.521989	0.572226	0.693487	0.866667	-0.459459	0
41	0.000672948	0.000672948	0.000672948	0.0820996	0.13459	0.256393	0.306191	0.478466	1	0.45424	0.0309556	0.000672948	0.000672948	0.000672948	0.000672948	0.0572005	0.0625841	0.211306	0.320996	0.530956	0.938089	1.20323	0.800808	0.148048	0.000672948	0.000672948	0	0	0.976744	-0.134884	0.22179	0.111888	0.268489	0.324466	0.0922419	0.276139	0.654135	0	0
42	0.00211864	0.00211864	0.00211864	0.00211864	1	0.457627	0.00211864	0.211864	0.440678	0.682203	0.211864	0.00211864	0.00211864	0.00211864	0.00211864	0.00211864	0.00211864	0.548729	0.141949	0.0826271	0.150424	0.294492	0.362288	0.0190678	0.00211864	0.00211864	0	0	0	0	-0.291382	-0.526502	0.95	-0.169591	-0.198847	-0.306288	-0.834862	0	0
43	0.39473	0.671567	0.767822	1	0.682663	0.672122	0.694591	0.702635	0.758946	0.656311	0.665187	0.299584	0.39473	0.405548	0.522053	0.602219	0.679612	0.87018	0.611373	0.682108	0.66491	0.667961	0.576422	0.566158	0.452427	0.405548	0.0135182	-0.125261	-0.120875	-0.190751	0.120757	-0.0473309	-0.0090671	-0.0275862	-0.0637636	-0.0648065	-0.0804235	0.203246	0.0135182
44	0.444678	0.389617	0.651285	1	0.840063	0.574725	0.47247	0.8301	0.742528	0.423702	0.2129	0.372313	0.444678	0.452019	0.492396	0.450446	0.607236	0.802307	0.646565	0.699528	1.16203	1.22863	0.848453	0.47247	0.284216	0.452019	0.00818713	0.116528	-0.182294	-0.244372	-0.0229885	0.0588235	0.193736	0.166623	0.246608	0.333883	0.37873	-0.134185	0.00818713
45	0.432597	0.534445	0.579553	0.847745	0.966137	0.856663	1	0.92594	0.959545	0.949464	0.836629	0.689156	0.432597	0.582138	0.625565	0.547628	0.785059	0.974409	1.00504	0.957865	0.929689	0.99483	0.891043	0.764896	0.639783	0.582138	0.14737	0.0785515	-0.0283224	-0.0383915	0.00426269	0.0797001	-0.021521	0.00201992	0.0180544	-0.0317416	-0.0447906	-0.0371523	0.14737
46	0.457558	0.461497	0.685183	0.836208	1	0.836887	0.52044	0.661415	0.925166	0.784463	0.721988	0.521527	0.457558	0.468695	0.609127	0.766128	0.923401	0.967405	0.6898	0.772511	0.870297	0.965775	1.02879	0.772783	0.703789	0.468695	0.0120235	0.137892	0.0557739	0.0495523	-0.0165677	-0.0963437	0.194958	0.136372	0.0214753	0.134746	0.0339815	0.148748	0.0120235
47	0.000424989	0.0820229	0.222694	0.898003	1	0.233319	0.227794	0.0569486	0.479388	0.159796	0.0454739	0.000424989	0.000424989	0.0318742	0.105397	0.232894	0.736507	0.699533	0.20442	0.0956226	0.0862728	0.475988	0.192095	0.0420739	0.00892478	0.0318742	0.973684	0.124717	0.0223881	-0.098804	-0.176794	-0.0660194	-0.408673	0.204748	-0.00355872	0.0917874	-0.038835	0.909091	0.973684
48	0.209787	0.163546	0.295745	0.467234	0.452908	0.48	1	0.992057	0.771915	0.597305	0.329929	0.25844	0.209787	0.153759	0.236596	0.266383	0.341702	0.33617	0.478723	0.798014	0.853617	0.81305	0.508511	0.323262	0.203404	0.153759	-0.154116	0.182559	-0.0522332	-0.155181	-0.147942	-0.00133156	-0.112338	-0.0750077	0.0259531	-0.0802976	-0.0102063	-0.119165	-0.154116
49	0.000445831	0.0463665	0.149354	0.536781	0.529202	0.000445831	0.0227374	0.474811	1	0.739634	0.47169	0.0891663	0.000445831	0.0120374	0.0200624	0.0646456	0.280874	0.42354	0.0182791	0.0637539	0.400357	0.956754	0.778868	0.214891	0.0303165	0.0120374	0.928571	-0.395973	-0.395833	-0.312977	-0.110903	0.952381	0.474227	-0.0850739	-0.0221007	0.0258368	-0.374026	-0.492537	0.928571
50	0.311175	0.476754	0.546493	0.701672	0.67394	0.477977	0.667618	1	0.940661	0.94637	0.638866	0.368883	0.311175	0.329527	0.471248	0.465334	0.511827	0.674144	0.45106	0.469617	0.981852	0.989192	0.87133	0.660073	0.196778	0.329527	0.0286442	-0.0058077	-0.0802096	-0.156444	0.000151263	-0.0289728	-0.174108	-0.00915732	0.0251479	-0.0412834	0.0163265	-0.304254	0.0286442
51	0.184628	0.208268	0.411444	0.677052	0.949933	1	0.726149	0.518002	0.499818	0.459813	0.337374	0.263911	0.184628	0.168505	0.143169	0.338586	0.682992	0.955025	0.943266	0.567099	0.471936	0.38344	0.342708	0.265365	0.205843	0.168505	-0.0456574	-0.185236	-0.0971392	0.00436759	0.00267278	-0.0291953	-0.122985	-0.0465344	-0.13176	-0.145921	-0.119469	-0.123613	-0.0456574
52	0.37394	0.736315	0.620278	0.757132	0.865844	0.784117	0.483809	1	0.848111	0.478026	0.237471	0.383963	0.37394	0.274094	0.51889	0.602159	0.545875	0.925212	0.743254	0.611411	0.631072	0.674634	0.518504	0.434464	0.329221	0.274094	-0.154075	-0.173219	-0.0148218	-0.16213	0.0331468	-0.0267542	0.116508	-0.226188	-0.113924	0.040619	0.293173	-0.0767568	-0.154075
53	0.438596	0.483841	0.818098	0.742382	0.750693	0.473684	0.262235	0.418283	1	0.87904	0.265005	0.373961	0.438596	0.528163	0.486611	0.55217	1.04063	0.644506	0.652816	0.440443	0.692521	0.942752	0.759003	0.443213	0.415512	0.528163	0.0926457	0.00285442	-0.19407	0.167271	-0.0761085	0.159016	0.253614	0.246883	-0.0294677	-0.0732807	0.25163	0.0526316	0.0926457
54	0.402655	0.515763	0.474834	0.642423	0.827157	1	0.68031	0.608684	0.740321	0.405144	0.48479	0.382743	0.402655	0.507743	0.634679	0.634679	0.731195	0.661781	0.818861	0.68833	0.89021	0.768529	0.776272	0.561947	0.499447	0.507743	0.115431	0.103365	0.144068	0.0646265	-0.11107	-0.0995895	0.00585977	0.187823	0.018695	0.314139	0.073712	0.132288	0.115431
55	0.259796	0.24584	0.36876	0.606817	1	0.830113	0.311326	0.399087	0.552603	0.440955	0.320183	0.229737	0.259796	0.224369	0.294418	0.4635	0.624799	0.660762	0.513151	0.494901	0.552603	0.479334	0.493022	0.364198	0.283145	0.224369	-0.0731707	0.0899155	0.113834	0.0146001	-0.204266	-0.235964	0.227696	0.161309	-0.0710013	0.0557471	0.0643137	0.104134	-0.0731707
56	0.263326	0.0522388	0.351013	0.599147	0.724947	0.805704	0.670043	1	0.948561	0.760661	0.770256	0.562367	0.263326	0.303571	0.121002	0.307303	0.616205	0.878731	0.845416	0.938966	0.95016	1.17351	0.960554	0.958422	0.61807	0.303571	0.070992	0.396923	-0.0663968	0.0140351	0.095895	0.0240517	0.167136	-0.0255569	0.106004	0.116135	0.10885	0.047189	0.070992
57	0.261261	0.249249	0.474474	0.649507	0.675247	0.492063	0.411411	1	0.928357	0.829687	0.574432	0.429858	0.261261	0.291291	0.320463	0.671386	0.725011	0.8713	0.685972	0.774346	0.801373	0.868726	0.820678	0.697126	0.472758	0.291291	0.0543478	0.125	0.171846	0.0549313	0.126768	0.164603	0.306078	-0.110264	-0.0331821	-0.0054588	0.0964912	0.0475285	0.0543478
58	0.18941	0.271407	0.291982	0.523147	0.917398	1	0.591831	0.636914	0.69531	0.473525	0.204539	0.359153	0.18941	0.429349	0.281392	0.366717	0.440242	0.85053	0.98003	0.793041	0.856278	0.866868	0.704085	0.384266	0.291074	0.429349	0.387775	0.0180624	0.113459	-0.0860553	-0.037823	-0.0100856	0.145292	0.14691	0.10982	0.195786	0.305242	-0.1047	0.387775
59	0.464103	0.685937	0.472977	0.574886	0.719279	0.985749	0.868244	0.742673	1	0.767948	0.772788	0.471094	0.464103	0.616564	0.37779	0.435332	0.763108	0.881958	1.03254	1.00269	1.05405	1.1175	0.947298	1.0043	0.734337	0.616564	0.14108	-0.289687	-0.0414446	0.140675	0.101595	0.0231815	0.0718597	0.173301	0.0554921	0.104562	0.130277	0.218381	0.14108
60	0.468787	0.350155	0.557761	0.893088	0.972973	0.977996	0.797417	0.728773	1	0.752691	0.790242	0.658455	0.468787	0.493183	0.394642	0.395838	0.621382	0.760105	0.769912	0.817508	1.01698	1.19039	1.19947	1.07893	0.754604	0.493183	0.0253605	0.0597303	-0.169802	-0.179406	-0.122826	-0.119048	0.0124408	0.165091	0.0869185	0.228865	0.154447	0.0680433	0.0253605
61	0.551605	0.484444	0.559012	0.788148	1	0.814815	0.954568	0.956543	0.863704	0.791111	0.709136	0.699259	0.551605	0.619753	0.645432	0.671111	0.661235	0.973827	1.03506	0.925926	0.944198	0.96642	0.741728	0.738272	0.802469	0.619753	0.0581788	0.142483	0.0911281	-0.0875639	-0.0132599	0.11906	-0.0152311	-0.00649519	0.0561252	-0.0322165	0.0201296	0.0687274	0.0581788
62	0.165448	0.154971	0.275341	0.633285	0.724415	0.361111	0.349903	0.698099	1	0.768275	0.358431	0.194444	0.165448	0.133285	0.157164	0.272417	0.569201	0.755361	0.434211	0.490984	0.91886	1.17032	0.868177	0.383041	0.221248	0.133285	-0.107667	0.00702576	-0.00533808	-0.0532928	0.0209122	0.0919118	0.167777	0.136528	0.0784776	0.0610482	0.0331909	0.0644783	-0.107667
63	0.349242	0.404207	0.421398	0.534268	0.572947	0.905225	0.67021	1	0.913142	0.451255	0.444696	0.596019	0.349242	0.333183	0.240217	0.302873	0.508256	0.52884	0.80276	0.823343	1.06514	0.835331	0.659127	0.435422	0.511875	0.333183	-0.0235333	-0.254475	-0.163648	-0.0249512	-0.0400328	-0.0599921	0.102529	0.0315444	-0.0445019	0.187207	-0.0105371	-0.0759494	-0.0235333
64	0.494979	0.160662	0.412877	0.457767	0.505021	0.660957	0.679268	1	0.969285	0.426462	0.379209	0.356763	0.494979	1.16716	0.625517	0.331364	0.23922	0.333136	0.629652	0.837566	1.75369	1.97874	2.27939	1.97933	1.34259	1.16716	0.404407	0.591285	-0.109524	-0.313559	-0.205074	-0.0242563	0.104361	0.273702	0.342416	0.684785	0.678437	0.580118	0.404407
65	0.439694	0.487849	0.559406	0.79658	0.151665	0.188119	0.749325	0.630513	1	0.90189	0.553105	0.512151	0.439694	0.30468	0.428893	0.408641	0.5	0.350585	0.368137	1.13096	1.36769	1.34563	1.0396	0.618812	0.378938	0.30468	-0.181378	-0.0643103	-0.155742	-0.22874	0.396057	0.323625	0.202968	0.368919	0.147352	0.0709318	0.0560676	-0.149495	-0.181378
66	0.334091	0.229545	0.00227273	1	0.318182	0.472727	0.240909	0.306818	0.756818	0.906818	0.152273	0.00227273	0.334091	0.0909091	0.234091	0.647727	1.05682	0.538636	0.202273	0.313636	0.627273	1.19545	1.02273	0.318182	0.115909	0.0909091	-0.572193	0.00980392	0.993007	0.0276243	0.257294	-0.400673	0.131148	0.343066	0.22468	0.0600707	0.352657	0.961538	-0.572193
67	0.231519	0.237536	0.326074	0.677937	1	0.850716	0.457593	0.433238	0.466189	0.389971	0.359312	0.187966	0.231519	0.188539	0.238395	0.27765	0.580802	1.02665	0.809742	0.578223	0.54384	0.573066	0.35043	0.190544	0.241261	0.188539	-0.102319	0.00180614	-0.0802088	-0.0771682	0.0131486	-0.0246764	0.116459	0.113196	0.10284	-0.0534056	-0.306931	0.124166	-0.102319
68	0.456088	0.678144	0.83982	0.944112	1	0.584331	0.634731	0.957585	0.497006	0.568363	0.579341	0.375749	0.456088	0.498004	0.61477	0.817864	0.889721	0.632236	0.810878	0.661677	0.868762	0.917166	0.667166	0.46507	0.437126	0.498004	0.0439331	-0.0490158	-0.013245	-0.0296599	-0.225313	0.162375	0.0207852	-0.0486339	0.297107	0.0799677	-0.109412	0.0755064	0.0439331
69	0.0759127	0.077448	0.215455	0.365404	0.510747	0.315592	0.459229	0.403446	1	0.677755	0.301433	0.167008	0.0759127	0.0897305	0.111395	0.250085	0.296486	0.273456	0.235244	0.270215	0.520641	0.717332	0.71392	0.466735	0.205049	0.0897305	0.0834192	0.179765	0.0743862	-0.104124	-0.302589	-0.145866	-0.259121	0.126823	-0.164597	0.0259868	0.21519	0.102247	0.0834192
70	0.272397	0.54265	0.569873	0.679096	1	0.636529	0.679756	0.585547	0.843755	0.698565	0.344663	0.23775	0.272397	0.256723	0.582082	0.570863	0.682891	0.748556	0.76951	0.726613	0.605511	0.679591	0.629929	0.297641	0.245504	0.256723	-0.0296227	0.0350594	0.000867804	0.00278619	-0.143801	0.0945787	0.0333177	0.0167613	-0.107766	-0.0516642	-0.0732083	0.0160464	-0.0296227
71	0.255649	0.127615	0.184519	0.408787	0.559833	0.524686	0.45523	0.391213	1	0.776569	0.452301	0.1159	0.255649	0.17364	0.0543933	0.0958159	0.239331	0.501255	0.69205	0.376987	0.596234	0.605439	0.561088	0.44728	0.138912	0.17364	-0.191033	-0.402299	-0.316418	-0.261459	-0.055205	0.137552	-0.0940171	0.207627	-0.245765	-0.161089	-0.0055814	0.090312	-0.191033
72	0.315782	0.193644	0.60975	0.696876	0.727983	0.623889	0.576084	0.761918	1	0.825074	0.658901	0.691489	0.315782	0.388096	0.232427	0.425936	0.62537	0.676138	0.610827	0.711823	0.726501	1.01347	0.984918	0.770671	0.651225	0.388096	0.102736	0.091024	-0.17748	-0.0540788	-0.0369234	-0.0105791	0.105395	-0.0237944	0.00668807	0.0883119	0.0781839	-0.029987	0.102736
73	0.0289133	0.0568295	0.000498504	0.445165	0.539382	0.25673	0.523928	0.732802	1	0.958126	0.35992	0.0653041	0.0289133	0.00697906	0.0403789	0.0488534	0.122632	0.197906	0.217846	0.415254	0.79013	1.00548	0.934696	0.398804	0.0314058	0.00697906	-0.611111	-0.169231	0.979798	-0.568042	-0.463151	-0.0819328	-0.115711	0.0376432	0.00273428	-0.0123782	0.0512484	-0.350515	-0.611111
74	0.226568	0.390425	0.475388	0.430209	0.418071	0.383682	0.588672	0.618341	1	0.909643	0.475388	0.28793	0.226568	0.154417	0.300742	0.339177	0.277815	0.425489	0.448415	0.676332	0.934592	1.47808	1.14498	0.770735	0.359407	0.154417	-0.189381	-0.129756	-0.167219	-0.215238	0.00879297	0.0777958	0.0692964	0.203647	0.192925	0.114539	0.237013	0.110417	-0.189381
75	0.183847	0.292951	0.327311	0.728657	0.87779	0.75062	0.638328	1	0.915693	0.490259	0.341835	0.163656	0.183847	0.199433	0.144881	0.348565	0.614949	0.746015	0.8452	0.890188	1.06235	1.14276	0.782501	0.321289	0.211831	0.199433	0.0406654	-0.338188	0.0314465	-0.0846296	-0.0811518	0.0592675	0.164774	0.0302302	0.110308	0.229613	-0.0309829	0.128302	0.0406654
76	0.379765	0.28563	0.478592	0.596188	0.584457	0.53871	0.606745	0.787977	1	0.988563	0.793548	0.556598	0.379765	0.490029	0.360117	0.363343	0.512903	0.594721	0.586217	0.809677	0.854252	1.17478	1.08563	0.946628	0.520821	0.490029	0.12677	0.11535	-0.136886	-0.0750925	0.0087043	0.0422315	0.143271	0.0403571	0.0803668	0.0467977	0.0879676	-0.0332063	0.12677
77	0.188536	0.172158	0.59722	0.740811	0.814131	0.50219	0.551133	0.724624	1	0.7749	0.482575	0.291564	0.188536	0.262617	0.235955	0.574748	0.694915	0.594744	0.439726	0.552657	0.6753	0.799467	0.842506	0.67092	0.380309	0.262617	0.164204	0.156323	-0.0191745	-0.0319671	-0.155718	-0.0663162	0.00138026	-0.0352333	-0.11144	0.0417991	0.163282	0.132086	0.164204
78	0.387056	0.425699	0.694314	0.656299	0.513352	0.458687	0.696827	1	0.944706	0.65787	0.579642	0.541627	0.387056	0.375118	0.384543	0.519321	0.530003	0.5011	0.685517	0.751178	0.788564	0.886899	0.868049	0.968269	0.773484	0.375118	-0.0156636	-0.0507949	-0.144188	-0.106462	-0.012078	0.198243	0.0375353	-0.118215	-0.0315609	0.137739	0.251066	0.176302	-0.0156636
79	0.222046	0.21826	0.276105	0.648354	0.802958	0.508276	0.535658	0.858426	1	0.755855	0.538475	0.341609	0.222046	0.307625	0.162881	0.422257	0.632946	0.53962	0.525973	0.5567	0.83888	0.937401	0.777338	0.474467	0.318278	0.307625	0.161569	-0.145299	0.209279	-0.012025	-0.196144	0.0171108	0.0192633	-0.0115157	-0.0323108	0.0140117	-0.0631899	-0.0353569	0.161569
80	0.378975	0.14262	0.116991	0.580209	0.825107	0.708353	0.583768	0.899383	1	0.796868	0.388942	0.29402	0.378975	0.326531	0.223066	0.128856	0.433555	0.644518	0.434029	0.562648	0.972947	1.03156	0.828666	0.570005	0.444945	0.326531	-0.0743357	0.219987	0.0482625	-0.144663	-0.122881	-0.240133	-0.0184227	0.0392902	0.0155356	0.019562	0.188815	0.204239	-0.0743357
81	0.616026	0.627142	0.328856	0.371237	1	0.967578	0.697545	0.650301	0.97383	0.812645	0.754979	0.559518	0.616026	0.584993	0.554192	0.288096	0.483326	0.701714	0.556044	0.562761	0.788328	1.00996	0.806392	0.852246	0.729504	0.584993	-0.0258388	-0.0617526	-0.0660661	0.131165	-0.175286	-0.270102	-0.106946	0.0959433	0.0182115	-0.00386211	0.0605187	0.131872	-0.0258388
82	0.0859313	0.31215	0.683453	0.930056	0.774181	0.776179	0.533573	0.63789	1	0.802158	0.266587	0.171063	0.0859313	0.243405	0.266587	0.445643	0.46283	0.545564	0.445643	0.395683	0.751399	1.1247	1.17066	0.659472	0.240608	0.243405	0.478155	-0.0787293	-0.210619	-0.335438	-0.173228	-0.270527	-0.148387	0.0817031	0.0586907	0.186791	0.424256	0.168932	0.478155
83	0.390411	0.439452	0.336438	0.652603	0.987397	0.779726	0.535342	1	0.980822	0.766575	0.627123	0.265479	0.390411	0.397534	0.420274	0.528767	0.571781	0.801918	0.856438	0.70274	0.77726	0.683836	0.865753	0.699452	0.414521	0.397534	0.00904033	-0.0223072	0.222293	-0.0660103	-0.103659	0.0468855	0.135207	-0.125328	-0.178407	0.0607586	0.0545229	0.219178	0.00904033
84	0.191752	0.204507	0.161565	0.534014	0.676658	0.27551	0.20068	0.962585	1	0.923044	0.428359	0.163478	0.191752	0.162415	0.154762	0.18006	0.443027	0.536139	0.357355	0.282313	0.836947	1.11352	1.10565	0.570578	0.203444	0.162415	-0.0828331	-0.138462	0.0541381	-0.0931245	-0.115863	0.129325	0.169014	-0.0698169	0.0537115	0.0900136	0.142371	0.108922	-0.0828331
85	0.0873871	0.0337897	0.146519	0.216429	0.659482	0.455578	0.634722	0.615788	1	0.649578	0.465773	0.148849	0.0873871	0.122925	0.10836	0.122925	0.332071	0.438683	0.464317	0.660064	0.86455	1.10545	0.87125	0.573551	0.365569	0.122925	0.168975	0.52459	-0.0875676	0.210834	-0.201061	0.00949968	0.0195726	0.168044	0.050083	0.145758	0.1037	0.421291	0.168975
86	0.165299	0.0906604	0.195389	0.258304	0.861665	0.430637	0.708089	1	0.910903	0.87925	0.817898	0.260649	0.165299	0.232513	0.152013	0.172724	0.374365	0.409535	0.516608	0.962485	1.31966	1.60414	1.3388	0.848378	0.4068	0.232513	0.168959	0.252818	-0.0615711	0.183447	-0.355672	0.0907591	0.152281	0.137803	0.275637	0.207188	0.0182927	0.21897	0.168959
87	0.374847	0.313925	0.63925	0.767345	0.896666	0.818583	1	0.889066	0.654082	0.37644	0.287938	0.279603	0.374847	0.143663	0.254842	0.415543	0.648076	0.733023	0.710591	0.890169	0.907575	0.839299	0.563251	0.235474	0.319809	0.143663	-0.445863	-0.103879	-0.212086	-0.0842643	-0.100414	-0.0706212	-0.0581064	0.0103022	0.124025	0.1988	-0.100234	0.0670757	-0.445863
88	0.317677	0.430675	0.733809	0.871737	1	0.718544	0.5014	0.42932	0.422365	0.323548	0.29365	0.239364	0.317677	0.20766	0.39066	0.545931	0.690994	0.826213	0.682233	0.591816	0.671484	0.581158	0.497787	0.420649	0.269894	0.20766	-0.209422	-0.0487188	-0.14681	-0.115658	-0.0951627	-0.0259221	0.0827068	0.219989	0.158236	0.212141	0.177795	0.0599503	-0.209422
89	0.00042517	0.172194	0.789541	1	0.580782	0.481718	0.321854	0.380952	0.390731	0.453231	0.311224	0.0344388	0.00042517	0.0437925	0.0310374	0.114371	0.501276	0.372024	0.158163	0.22449	0.371599	0.506803	0.455782	0.701105	0.318027	0.0437925	0.980769	-0.694561	-0.746943	-0.332201	-0.219099	-0.505648	-0.17821	-0.0124294	0.129323	0.00280636	0.385132	0.804584	0.980769

## Sheet: S8, S10 Fig
S8, S10 Fig	Animals are color-coded in column A: H, gray; C, brown.																																								S10 Fig BCD
mean firing rates (sp/sec)							attn-Fix													attn-In													AI							spatial and feature-based effects
cell number	-180	-150	-120	-90	-60	-30	0	30	60	90	120	150	180	-180	-150	-120	-90	-60	-30	0	30	60	90	120	150	180	-180	-150	-120	-90	-60	-30	0	30	60	90	120	150	180	S	F	SF
1	11.6	10.07	11.83	14.79	19.76	16.52	11.91	20.46	25.22	24.78	16.78	12.3	11.6	16.68	14.3	17.78	16.11	16.85	19.45	20.41	29.3	27.25	24.78	19.05	14.63	16.68	0.179632	0.173574	0.200946	0.0427184	-0.0794865	0.0814568	0.262995	0.177653	0.0386888	0	0.0633547	0.0865206	0.179632	0.168495	0.0329453	0.200328
2	10.71	7.72	25.75	39.63	32.73	20.42	18.63	36.2	44.74	55.68	35.94	30.94	10.71	15.19	16.16	28.55	40.61	27.75	25.73	27.43	58.44	50.55	58.45	56.46	50.52	15.19	0.172973	0.353434	0.0515654	0.0122134	-0.0823413	0.11506	0.191055	0.234996	0.0609718	0.0242706	0.222078	0.240363	0.172973	0.0295024	0.133278	0.162143
3	4.55	8.91	16.13	23.45	16.67	19.99	12.85	10.57	20.62	22.07	13.13	7.9	4.55	8.24	14.5	10.27	19.06	19.61	18.88	9.65	18.25	23.54	25.21	15.96	14.16	8.24	0.288507	0.238787	-0.22197	-0.10327	0.0810364	-0.0285567	-0.142222	0.266482	0.0661232	0.0664129	0.0972843	0.283772	0.288507	0.156422	-0.0321053	0.124944
4	44.09	48.52	49.02	43.86	55.88	53.72	43.97	59.92	59.18	71.09	55.11	45.45	44.09	58.46	45.97	59.24	58.25	50.27	58.5	61.36	76.64	81.88	78.37	78.77	62.85	58.46	0.140127	-0.026987	0.0944024	0.140926	-0.0528497	0.0425949	0.1651	0.122437	0.160924	0.0487087	0.176725	0.160665	0.140127	0.0565843	0.0471212	0.10343
5	56.58	49.22	75.83	76.18	79.23	44.17	52.3	45.95	50.06	57.74	69.83	72.88	56.58	74.28	79.29	87.69	94.58	93.58	63.15	66.24	61.5	88.07	87.49	90.48	85.14	74.28	0.135259	0.23399	0.0725294	0.107754	0.0830392	0.176854	0.117597	0.144718	0.275176	0.204847	0.128813	0.0775851	0.135259	0.11764	0.0323682	0.149439
6	56.19	36.31	37.4	41.98	54.08	44.8	54.13	58.7	68.3	71.94	60.62	43.64	56.19	58.5	39.93	42.5	45.32	63.55	60.49	66.95	63.15	81.97	86.86	80.98	66.88	58.5	0.0201413	0.0474816	0.0638298	0.0382589	0.0805067	0.149017	0.10588	0.0365203	0.0909696	0.0939547	0.143785	0.210279	0.0201413	0.0525843	0.0308789	0.0833278
7	3.57	4	5.94	7.15	9.4	8.72	8.73	13.47	14.77	12.49	11.07	10.1	3.57	6.17	5.51	4.88	7.52	9.64	9.62	10.03	13.44	21.72	18.34	18.23	9.11	6.17	0.26694	0.15878	-0.0979667	0.0252215	0.012605	0.0490731	0.0692964	-0.00111483	0.190463	0.18975	0.244369	-0.0515357	0.26694	0.132134	0.127667	0.255491
8	14.95	12.45	16.09	22.2	25.51	16.75	16.67	22.73	29.31	26.87	23.34	27.31	14.95	18.56	14.95	14.99	15.8	18.53	19.81	17.8	28.92	25.82	28.82	27.4	26.12	18.56	0.107729	0.0912409	-0.0353925	-0.168421	-0.158492	0.083698	0.0327821	0.119845	-0.0633049	0.0350153	0.0800158	-0.0222721	0.107729	0.0258053	0.0428653	0.0685947
9	1.2	3.97	3.51	3	4.75	2	1.67	5.99	14.03	8.9	5.98	2.59	1.2	3.39	1.76	2.52	2.64	5.12	3.46	3.02	8.39	22.1	12.7	7.43	2.32	3.39	0.477124	-0.385689	-0.164179	-0.0638298	0.0374873	0.267399	0.287846	0.166898	0.22336	0.175926	0.108128	-0.0549898	0.477124	0.184987	0.20971	0.379956
10	24.13	22.26	22.85	27.26	30.72	31.12	15.99	21.77	39.69	47.52	40.75	34.68	24.13	17.01	18.25	25.16	27.89	26.19	32.16	21.24	28.56	48.31	47.75	39.17	33.17	17.01	-0.173068	-0.0989879	0.048115	0.0114234	-0.0795994	0.0164349	0.141015	0.13491	0.0979545	0.00241419	-0.0197698	-0.022255	-0.173068	-0.0543618	0.0566637	0.00230898
11	10.49	21.45	36.33	39.85	42.71	28.41	20.46	28.82	34.18	37.56	32.76	20.63	10.49	12.84	17.5	25.03	32.81	32.97	26.1	20.85	30.54	35.42	38.83	33.89	19.92	12.84	0.100729	-0.101412	-0.184159	-0.0968896	-0.1287	-0.0423775	0.00944081	0.0289757	0.0178161	0.0166252	0.0169542	-0.0175092	0.100729	-0.06863	0.0225186	-0.0461828
12	31.91	51.15	54.87	68.26	62.43	58.94	65.62	78.66	79.54	74.74	54.47	60.77	31.91	42.49	42.25	50.36	56.91	68.78	66.73	65.56	93.66	103.94	100.19	85.26	60.77	42.49	0.142204	-0.0952891	-0.0428585	-0.0906767	0.0483957	0.0619877	-0.000457387	0.0870474	0.132985	0.145487	0.220354	0	0.142204	0.0132086	0.0630612	0.0762063
13	3.01	3.58	7.3	6.19	8.5	3.01	3.84	3.52	14.57	12.49	7.85	6.02	3.01	2.95	5.53	4.93	4.97	5.58	2.11	3.08	4.23	7.74	12.97	10.78	2.81	2.95	-0.0100671	0.21405	-0.193786	-0.109319	-0.207386	-0.175781	-0.109827	0.0916129	-0.306141	0.0188531	0.157273	-0.363533	-0.0100671	-0.126904	0.0947945	-0.0325
14	1.38	1.4	4.39	1.83	2.11	9.68	25.25	26.4	28.47	17.97	17.27	6.57	1.38	2.92	3.55	2.85	2.94	2.51	13.84	27.66	42.39	38.21	33.25	18.64	10.71	2.92	0.35814	0.434343	-0.212707	0.232704	0.0865801	0.176871	0.045549	0.232447	0.146071	0.298321	0.0381509	0.239583	0.35814	0.145899	0.0704755	0.214172
15	1.51	4.85	8.63	15.31	9.61	5.51	4.04	4.06	4.8	3.13	2.27	6.14	1.51	4.43	5.82	7.86	10.09	8.24	8.05	5.2	7.2	5.33	8.87	6.2	5.85	4.43	0.491582	0.0909091	-0.046695	-0.205512	-0.0767507	0.187316	0.125541	0.278863	0.0523198	0.478333	0.463991	-0.0241868	0.491582	0.39895	0.0956938	0.476454
16	45.19	21.96	28.96	31.07	46.97	20.9	30.09	33.84	38.1	47.83	45.38	32.56	45.19	40.55	36.85	24.99	39.56	41.98	36.14	39.84	38.74	51.82	56.82	45.77	49.39	40.55	-0.0541171	0.253188	-0.0735867	0.120204	-0.0560989	0.267181	0.139425	0.0675117	0.15258	0.0859054	0.00427866	0.205369	-0.0541171	0.243879	-0.0858967	0.161363
17	41.49	39.67	51.37	60.81	58.03	52.7	50.18	61.33	56.64	74.18	56.38	47.24	41.49	38.44	34.35	39.9	64.67	66.39	70	61.5	68.95	95.39	105.25	79.75	39.8	38.44	-0.0381584	-0.0718725	-0.125671	0.0307619	0.0671918	0.140994	0.101361	0.0584894	0.254884	0.173159	0.171674	-0.0854779	-0.0381584	0.225148	-0.0558685	0.171436
18	0.4	1.01	2.51	2.93	0.99	5.6	5.05	7.84	8.94	10.89	3.78	0.8	0.4	0.78	0.85	2.91	1.92	1.46	4.01	5.54	9.64	12.22	11.47	4.17	0.72	0.78	0.322034	-0.0860215	0.0738007	-0.208247	0.191837	-0.165453	0.0462701	0.102975	0.155009	0.0259392	0.0490566	-0.0526316	0.322034	-0.0377953	0.0737271	0.0360322
19	10.25	6.29	9.64	10.27	15.13	19.02	12.55	12.37	20.59	18.8	12.19	9.58	10.25	8.62	7.17	6.26	8.92	14.86	16.74	17.3	13.88	19.11	17.12	15.56	9.28	8.62	-0.0863805	0.0653789	-0.212579	-0.0703491	-0.009003	-0.0637584	0.159129	0.0575238	-0.0372796	-0.0467706	0.121441	-0.0159067	-0.0863805	-0.0423453	-0.0363678	-0.0785921
20	87.78	76.77	131.49	105.53	76.83	82.53	101.87	118.03	110.6	106.22	83.75	86.39	87.78	104.36	103.19	137.68	119.86	82.32	84.47	114.31	143.85	153.82	136.92	133.16	108.18	104.36	0.0862912	0.14681	0.0229966	0.0635787	0.0344958	0.0116168	0.0575446	0.0985948	0.163452	0.126265	0.22779	0.111991	0.0862912	0.132445	0.0100716	0.142327
21	0.01	1.86	0.01	0.01	1	0.01	0.01	0.01	5.07	3	0.01	0.01	0.01	1.55	0.7	0.34	1.47	2.74	0.36	0.01	1.24	10.56	2.78	0.65	0.45	1.55	0.987179	-0.453125	0.942857	0.986486	0.465241	0.945946	0	0.984	0.351248	-0.0380623	0.969697	0.956522	0.987179	0.537118	-0.24105	0.340102
22	38.92	37.46	50.5	49.36	48.83	50.41	47.87	43.54	63.37	56.58	48.05	43.11	38.92	50.78	41.84	34.11	55.09	51.15	57.32	51.4	55.18	60.62	55.71	58.79	50.99	50.78	0.132219	0.0552333	-0.193712	0.0548588	0.0232046	0.0641418	0.0355596	0.117909	-0.0221792	-0.0077478	0.100524	0.0837407	0.132219	0.0582177	-0.0129894	0.0452625
23	6.5	5.37	9.61	7.96	17.72	12.25	12.56	19.32	31.97	21.59	6.54	6.71	6.5	6.03	4.4	4.67	9.49	18.79	15.28	13.43	21.22	28.81	24.61	9.06	6.76	6.03	-0.03751	-0.0992835	-0.345938	0.0876791	0.029307	0.110062	0.0334744	0.0468673	-0.0519908	0.065368	0.161538	0.00371195	-0.03751	0.0843056	-0.124032	-0.0401466
24	4.41	4.69	8.77	22.97	34.01	21.77	16.08	21.78	25.84	9.85	7.72	3.73	4.41	6.4	5.02	5.34	22.66	35.17	23.33	15.5	29.5	32.71	20.25	9.12	5.77	6.4	0.184089	0.0339856	-0.24309	-0.00679378	0.0167679	0.0345898	-0.0183661	0.150546	0.117336	0.345515	0.0831354	0.214737	0.184089	0.00537882	0.0754403	0.0807864
25	7.96	11.72	19.78	20.04	21.81	18.22	21.94	17.2	22.29	20.39	15.72	12.34	7.96	11.33	9.7	18.07	22.18	18.24	21.68	28.26	27.67	27.48	26.8	19.66	17.33	11.33	0.174702	-0.0943044	-0.0451783	0.0506869	-0.0891386	0.0867168	0.125896	0.233341	0.10428	0.135834	0.111362	0.168183	0.174702	0.0436764	0.0983642	0.141433
26	51.86	51.48	65.8	75.61	88.2	67.31	74.01	86.52	93.99	83.53	70.79	60.78	51.86	61.06	78.31	66.82	85.11	77.88	71.14	87.09	101.42	105.76	106.72	84.4	77.07	61.06	0.0814736	0.206719	0.00769115	0.059109	-0.0621387	0.0276634	0.0811918	0.0792806	0.0589237	0.121892	0.0876989	0.118172	0.0814736	0.0261485	0.00475499	0.0308997
27	22.71	8.72	18.37	25.2	18.2	21.16	33.97	42.04	44.57	34	20.41	6.49	22.71	6.91	14.02	24.67	21.68	19.43	37.96	47.9	53.66	64.96	59.17	33.98	5.18	6.91	-0.533423	0.233069	0.146375	-0.0750853	0.0326867	0.284168	0.170148	0.121421	0.186159	0.270151	0.249494	-0.112254	-0.533423	0.072921	-0.0429668	0.0300484
28	55.62	64.33	78.2	94.83	90.78	94.67	93.6	114.99	102.86	66.9	57.33	54.01	55.62	54.61	64.12	74.68	100.62	115.48	104.53	117.99	125.83	109.14	90.04	64.66	64.54	54.61	-0.00916266	-0.00163488	-0.0230246	0.0296239	0.119752	0.049498	0.11527	0.0450129	0.0296226	0.147445	0.0600869	0.0888233	-0.00916266	-0.00551278	0.000498663	-0.00501413
29	39.3	44.5	40.93	48.18	43.15	38.22	33	31.89	41.94	41.91	33.17	35.39	39.3	36.95	43.58	45.34	54.54	40.52	47.52	44.77	45.82	50.54	45.86	39.37	35.24	36.95	-0.0308197	-0.010445	0.0511186	0.0619159	-0.031433	0.108467	0.151344	0.179256	0.0929931	0.045004	0.0854701	-0.00212374	-0.0308197	0.0566125	0.0273732	0.0838557
30	28.86	17.8	22.44	17.18	29.21	27.01	27.9	31.04	36.9	37.07	24.03	19.59	28.86	31.1	32.22	39.12	33.84	44.05	43.79	42.18	54.62	56.15	45.46	32.15	26.29	31.1	0.0373582	0.288285	0.270955	0.326539	0.202566	0.237006	0.203767	0.275274	0.206878	0.10166	0.144535	0.146033	0.0373582	0.214054	-0.11005	0.106513
31	12.92	21.96	40.55	41.81	35.2	30.63	28.45	33.25	54.88	59.17	27.14	10.95	12.92	24.05	31.22	51.25	52.38	40.66	37.68	43.35	55.67	79.39	69.48	40.04	32.88	24.05	0.301055	0.174126	0.116558	0.11222	0.0719747	0.103206	0.207521	0.252137	0.182543	0.0801399	0.192021	0.500342	0.301055	0.266811	-0.0473093	0.222308
32	6.62	4.46	7.29	11.75	14.37	7.65	5.92	8.75	21.91	20.59	16.98	9.61	6.62	9.71	5.52	6.07	12.29	13.14	7.13	8.03	11	23.81	27.55	21.78	17.76	9.71	0.189222	0.106212	-0.0913174	0.0224626	-0.044711	-0.0351827	0.151254	0.113924	0.0415573	0.144578	0.123839	0.297771	0.189222	-0.0336851	0.256227	0.224479
33	19.09	37.93	45.36	83.98	79.12	41.92	30.29	60.91	87.33	74.55	57.22	23.53	19.09	28.54	37.73	48.3	61.83	63.01	43.66	54.48	99.69	111.05	109.16	69.79	23.83	28.54	0.198404	-0.0026434	0.0313901	-0.15191	-0.113347	0.0203319	0.28536	0.241469	0.119569	0.188395	0.0989686	0.00633446	0.198404	0.177375	-0.0482674	0.130222
34	117.23	95.16	92.97	124.88	105.75	108.07	104	140.68	149.07	110.16	122.54	100.09	117.23	131.07	125.71	121.82	144.33	150.66	150.13	160.79	166.6	195.46	181.11	171.01	129.16	131.07	0.055739	0.138317	0.134317	0.0722484	0.175149	0.162897	0.214472	0.084353	0.134647	0.243588	0.165117	0.126805	0.055739	0.0530966	0.0387423	0.0916504
35	41.19	51.52	49.18	59.02	78.17	72.77	67.45	67	79.22	66.74	42.51	56.71	41.19	55.68	61.22	68.6	76.19	85.73	83.74	78.17	79.56	86.63	85.11	53.23	47.29	55.68	0.149582	0.0860387	0.164884	0.126988	0.0461257	0.0700914	0.0736163	0.0856987	0.0446789	0.120975	0.11197	-0.0905769	0.149582	0.0370853	0.0929132	0.129552
36	50.71	51.69	63.66	66.29	84.35	74.39	78.56	79.52	87.11	67.64	59.55	39.11	50.71	48.88	52.95	68.74	66.37	75.89	72.13	75.46	83.69	82.23	81.45	63.04	50.51	48.88	-0.0183753	0.0120413	0.0383686	0.000603045	-0.0527958	-0.0154245	-0.0201273	0.0255499	-0.0288178	0.0926286	0.0284689	0.127204	-0.0183753	0.0354691	0.00978239	0.0452358
37	5.66	5.17	11.36	11.68	14.68	12.9	9.34	12.1	21.59	15.44	8.76	5.74	5.66	8.14	7.36	8.99	8.09	5.76	5.8	14.76	16.75	22.45	16.66	16.57	9.78	8.14	0.17971	0.174781	-0.116462	-0.181588	-0.436399	-0.379679	0.224896	0.161179	0.0195277	0.0380062	0.30833	0.260309	0.17971	0.189719	-0.118986	0.0723668
38	2.56	4.53	1.32	5.95	16.79	9.09	6.25	8.78	9.12	10.27	3.58	2.58	2.56	3.76	3.92	4.21	8.26	16.41	10.56	5.67	11.66	13.9	12.65	3.26	2.59	3.76	0.189873	-0.0721893	0.522604	0.162562	-0.0114458	0.0748092	-0.0486577	0.1409	0.207646	0.103839	-0.0467836	0.00193424	0.189873	0.0392523	0.149888	0.188034
39	2.97	3.6	2.36	3.99	13.94	11.39	5.5	9.55	14.48	15.21	4.35	3	2.97	3.2	3.34	3.95	6.32	13.95	11.24	10.12	9.24	12.36	18.24	4.86	2.25	3.2	0.0372771	-0.037464	0.251981	0.225994	0.000358551	-0.00662837	0.295775	-0.0164981	-0.0789866	0.090583	0.0553746	-0.142857	0.0372771	-0.0954995	0.0162933	-0.0793296
40	34.88	35.23	54.87	59.79	63.64	60.14	53.56	53.76	65.56	52.61	52.92	31.98	34.88	47.22	47.29	51.13	57.04	64.64	65.97	58.57	64.58	64.16	70.93	55.29	51.83	47.22	0.150305	0.146146	-0.035283	-0.0235385	0.00779545	0.0462295	0.0446803	0.0914315	-0.0107925	0.148292	0.0219019	0.236845	0.150305	-0.00195961	0.035029	0.0330717
41	14.53	5.83	7.99	13.52	18.94	14.62	12.25	12.44	30.62	29.57	24.81	17.39	14.53	23.93	21.56	14.59	23.31	23.87	18.24	20.83	28.81	38.31	37.11	45.39	29.4	23.93	0.24441	0.574297	0.292294	0.265816	0.11516	0.110164	0.259371	0.396848	0.111562	0.113077	0.293162	0.256679	0.24441	0.198686	0.0837918	0.277852
42	47.61	36.68	41.83	43.66	59.49	54.96	71.33	77.94	91.79	88.73	70.5	47.25	47.61	43.15	39.67	47.79	56.52	62.26	65	73.22	81.36	100.32	87.59	72.13	50.39	43.15	-0.0491406	0.0391618	0.066503	0.128369	0.0227515	0.0836946	0.0130751	0.0214689	0.0444016	-0.00646552	0.0114282	0.032159	-0.0491406	0.0375963	0.00839881	0.0459806
43	3.91	3.71	6.24	7.6	6.77	4.55	4.4	12.21	17.29	18.76	10.81	8.24	3.91	7.13	6.45	6.63	9.52	5.01	7.57	6.84	19.41	17.86	20.49	12.78	10.76	7.13	0.291667	0.269685	0.030303	0.11215	-0.149406	0.249175	0.217082	0.227704	0.0162162	0.0440764	0.08351	0.132632	0.291667	-0.0812757	0.090249	0.00903955
44	11.78	7.19	11.49	13.6	15.69	11.08	11.81	17.11	23.79	24.53	18.98	16.24	11.78	13.69	8.32	10.98	14.35	12.23	13.8	14.22	20.9	22.54	23.01	21.21	18.27	13.69	0.0749902	0.0728562	-0.0226969	0.0268336	-0.123926	0.109325	0.0925855	0.0997106	-0.0269804	-0.0319731	0.0554864	0.0588235	0.0749902	-0.029076	0.0319654	0.0028921
45	29.96	16.62	21.16	23.92	38.89	39.19	33	47.74	47.85	39.76	32.52	33.07	29.96	34.18	28.96	28.04	32.94	40.64	41.11	43.38	51.11	65.86	55.95	49.12	36.45	34.18	0.0657936	0.270733	0.139837	0.158635	0.0220043	0.0239103	0.135899	0.0340921	0.158385	0.169157	0.203332	0.0486191	0.0657936	0.0754445	0.0688889	0.143587
46	13.78	7.97	11.96	22.31	36.72	33.89	20.5	19.23	28.97	28.31	11.24	11.06	13.78	11.6	7.08	17.73	24.18	34.98	32.16	21.68	23.21	26.7	28.88	20.08	12.74	11.6	-0.0858944	-0.0591362	0.194342	0.0402237	-0.0242678	-0.0261923	0.0279753	0.0937795	-0.040776	0.00996678	0.282248	0.0705882	-0.0858944	-0.0486371	0.029561	-0.0191036
47	8.99	13.51	5.69	10.68	26.54	15.73	5.51	8.6	13.23	16.66	9.01	7.2	8.99	11.98	9.54	5.96	15.65	18.83	20.11	9.63	9.01	18.67	29.04	20.92	9.56	11.98	0.142585	-0.172234	0.023176	0.188758	-0.169936	0.12221	0.272127	0.0232822	0.170533	0.270897	0.397928	0.140811	0.142585	0.321302	-0.0922858	0.236015
48	7	8.51	20.46	41.87	35.82	14.71	10.48	19.45	36.16	30.01	18.13	15.26	7	11.68	9.64	16.53	27.15	25.36	22.67	22.19	38.18	41.04	32.27	17.4	15.61	11.68	0.250535	0.062259	-0.106245	-0.213272	-0.170971	0.212948	0.358433	0.325004	0.0632124	0.0362877	-0.020546	0.0113379	0.250535	0.117191	0.0722433	0.187844
49	5.23	4.26	14.69	22.27	22.97	24.75	16.35	21.7	27.18	29.42	18.41	6.1	5.23	6.34	6.48	11.17	19.8	21.33	19.38	14.77	19.4	22.91	21.81	13.92	8.88	6.34	0.0959378	0.206704	-0.136118	-0.0587117	-0.0370203	-0.121686	-0.0507712	-0.0559611	-0.0852466	-0.148546	-0.13888	0.185581	0.0959378	-0.10804	0.103957	-0.00412954
50	1	4.65	8.38	13.21	14.3	7.73	4.53	13.13	16.03	11.71	4.98	0.01	1	2.71	5.73	9.62	19.43	21.36	16.74	16.88	19.32	25.55	18.96	11.37	4.59	2.71	0.460916	0.104046	0.0688889	0.190564	0.197981	0.368206	0.576833	0.190755	0.228956	0.236387	0.390826	0.995652	0.460916	0.169604	0.107448	0.272094
51	7.54	15.5	27.49	23.82	24.35	25.51	13.15	19.09	24.29	21.09	10.14	1.63	7.54	6.62	24.16	31.49	33.11	35.6	30.25	18.96	21.94	30.19	19.75	13.31	5.07	6.62	-0.0649718	0.218356	0.0678196	0.163183	0.187656	0.0850072	0.180941	0.0694614	0.108297	-0.032811	0.135181	0.513433	-0.0649718	0.094237	0.0566596	0.150095
52	1.01	3.01	2.5	8.33	5.07	5.39	3.49	13.16	24.17	30.56	13	5.31	1.01	4.13	1.56	2.7	7.09	4.81	5.81	7.84	16.85	29.28	31.13	10.29	7.93	4.13	0.607004	-0.317287	0.0384615	-0.080415	-0.0263158	0.0375	0.383936	0.122959	0.0956034	0.00923975	-0.116359	0.197885	0.607004	0.0892857	-0.0121065	0.0772627
53	2.87	3.5	0.45	7.11	22.5	11.06	1.13	3.39	7.2	16.34	8.91	4.03	2.87	11.8	2.63	5.57	9.62	26.13	25.17	8.99	9.97	39.31	44.7	36.76	14.77	11.8	0.608725	-0.141925	0.850498	0.15003	0.0746453	0.389456	0.77668	0.492515	0.690389	0.464613	0.60981	0.571277	0.608725	0.515254	-0.0144728	0.504544
54	0.01	0.01	1.2	5.22	13.42	2.68	1.72	2.5	3.45	0.4	0.01	0.81	0.01	0.01	0.27	0.15	5.08	12.25	5.36	1.19	7.96	12.68	2.21	0.14	0.3	0.01	0	0.928571	-0.777778	-0.0135922	-0.0455785	0.333333	-0.182131	0.521989	0.572226	0.693487	0.866667	-0.459459	0	0.280162	0.417495	0.6246
55	0.01	0.01	0.01	1.22	2	3.81	4.55	7.11	14.86	6.75	0.46	0.01	0.01	0.01	0.01	0.85	0.93	3.14	4.77	7.89	13.94	17.88	11.9	2.2	0.01	0.01	0	0	0.976744	-0.134884	0.22179	0.111888	0.268489	0.324466	0.0922419	0.276139	0.654135	0	0	0.121706	0.0226443	0.143954
56	3.16	0.69	1.42	5.06	1.37	0.67	0.67	6.65	16.37	9.79	6.37	6.09	3.16	1.66	0.73	0.53	3.47	1.7	0.5	0.48	4.39	10.81	9.62	3.76	4.06	1.66	-0.311203	0.028169	-0.45641	-0.186401	0.107492	-0.145299	-0.165217	-0.20471	-0.204562	-0.00875837	-0.257651	-0.2	-0.311203	-0.078824	0.0322055	-0.0467372
57	0.01	0.01	0.01	0.01	4.72	2.16	0.01	1	2.08	3.22	1	0.01	0.01	0.01	0.01	0.01	0.01	2.59	0.67	0.39	0.71	1.39	1.71	0.09	0.01	0.01	0	0	0	0	-0.291382	-0.526502	0.95	-0.169591	-0.198847	-0.306288	-0.834862	0	0	-0.0526316	0.637931	0.605634
58	14.23	24.21	27.68	36.05	24.61	24.23	25.04	25.33	27.36	23.66	23.98	10.8	14.23	14.62	18.82	21.71	24.5	31.37	22.04	24.59	23.97	24.08	20.78	20.41	16.31	14.62	0.0135182	-0.125261	-0.120875	-0.190751	0.120757	-0.0473309	-0.0090671	-0.0275862	-0.0637636	-0.0648065	-0.0804235	0.203246	0.0135182	-0.06194	-0.0370894	-0.0988024
59	8.48	7.43	12.42	19.07	16.02	10.96	9.01	15.83	14.16	8.08	4.06	7.1	8.48	8.62	9.39	8.59	11.58	15.3	12.33	13.34	22.16	23.43	16.18	9.01	5.42	8.62	0.00818713	0.116528	-0.182294	-0.244372	-0.0229885	0.0588235	0.193736	0.166623	0.246608	0.333883	0.37873	-0.134185	0.00818713	0.135725	0.0206068	0.155895
60	33.47	41.35	44.84	65.59	74.75	66.28	77.37	71.64	74.24	73.46	64.73	53.32	33.47	45.04	48.4	42.37	60.74	75.39	77.76	74.11	71.93	76.97	68.94	59.18	49.5	45.04	0.14737	0.0785515	-0.0283224	-0.0383915	0.00426269	0.0797001	-0.021521	0.00201992	0.0180544	-0.0317416	-0.0447906	-0.0371523	0.14737	-0.0541264	-0.0141152	-0.0681895
61	22.09	15.11	13.2	27.81	24.88	18.78	15.63	24.77	21.84	18.46	13.69	20.37	22.09	15.83	13.49	14.25	19.97	17.63	17.69	18.94	24.7	25.39	21.81	18.68	22.14	15.83	-0.165084	-0.0566434	0.0382514	-0.164085	-0.170548	-0.0298876	0.0957478	-0.001415	0.0751641	0.0831885	0.154155	0.0416373	-0.165084	-0.0474583	0.088499	0.0412139
62	33.69	33.98	50.45	61.57	73.63	61.62	38.32	48.7	68.12	57.76	53.16	38.4	33.69	34.51	44.85	56.41	67.99	71.23	50.79	56.88	64.08	71.11	75.75	56.9	51.82	34.51	0.0120235	0.137892	0.0557739	0.0495523	-0.0165677	-0.0963437	0.194958	0.136372	0.0214753	0.134746	0.0339815	0.148748	0.0120235	0.0149872	0.0298463	0.0448134
63	0.01	1.93	5.24	21.13	23.53	5.49	5.36	1.34	11.28	3.76	1.07	0.01	0.01	0.75	2.48	5.48	17.33	16.46	4.81	2.25	2.03	11.2	4.52	0.99	0.21	0.75	0.973684	0.124717	0.0223881	-0.098804	-0.176794	-0.0660194	-0.408673	0.204748	-0.00355872	0.0917874	-0.038835	0.909091	0.973684	0.100737	-0.139633	-0.0394511
64	7.79	4	9.53	15.76	17.06	12.53	14.69	18.54	29.34	22.1	12.41	14.76	7.79	8.34	3.27	6.56	16.17	21.25	23.27	14.47	23.55	31.9	33.05	13.44	10.51	8.34	0.034098	-0.100413	-0.184587	0.0128406	0.109371	0.3	-0.00754458	0.119031	0.0418027	0.198549	0.0398453	-0.168184	0.034098	0.108502	0.0415361	0.149365
65	14.79	11.53	20.85	32.94	31.93	33.84	70.5	69.94	54.42	42.11	23.26	18.22	14.79	10.84	16.68	18.78	24.09	23.7	33.75	56.26	60.18	57.32	35.85	22.79	14.34	10.84	-0.154116	0.182559	-0.0522332	-0.155181	-0.147942	-0.00133156	-0.112338	-0.0750077	0.0259531	-0.0802976	-0.0102063	-0.119165	-0.154116	-0.0880183	-0.0415686	-0.129115
66	0.01	1.04	3.35	12.04	11.87	0.01	0.51	10.65	22.43	16.59	10.58	2	0.01	0.27	0.45	1.45	6.3	9.5	0.41	1.43	8.98	21.46	17.47	4.82	0.68	0.27	0.928571	-0.395973	-0.395833	-0.312977	-0.110903	0.952381	0.474227	-0.0850739	-0.0221007	0.0258368	-0.374026	-0.492537	0.928571	0.112205	-0.167436	-0.0562885
67	15.26	23.38	26.8	34.41	33.05	23.44	32.74	49.04	46.13	46.41	31.33	18.09	15.26	16.16	23.11	22.82	25.1	33.06	22.12	23.03	48.15	48.51	42.73	32.37	9.65	16.16	0.0286442	-0.0058077	-0.0802096	-0.156444	0.000151263	-0.0289728	-0.174108	-0.00915732	0.0251479	-0.0412834	0.0163265	-0.304254	0.0286442	-0.00257017	-0.0386435	-0.0412096
68	15.23	17.18	33.94	55.85	78.36	82.49	59.9	42.73	41.23	37.93	27.83	21.77	15.23	13.9	11.81	27.93	56.34	78.78	77.81	46.78	38.93	31.63	28.27	21.89	16.98	13.9	-0.0456574	-0.185236	-0.0971392	0.00436759	0.00267278	-0.0291953	-0.122985	-0.0465344	-0.13176	-0.145921	-0.119469	-0.123613	-0.0456574	-0.151328	0.0926916	-0.0594707
69	6.12	2.9	0.18	16.34	14.6	15.34	6.3	5.17	7.94	12.15	8.44	7.77	6.12	27.21	4.32	1.17	1.2	6.34	3.73	11.09	16.65	33.44	31.64	29.52	39.62	27.21	0.632763	0.196676	0.733333	-0.86317	-0.39446	-0.60881	0.275446	0.526123	0.61624	0.445079	0.555321	0.672083	0.632763	0.449714	0.0968037	0.523718
70	9.7	19.1	16.09	19.64	22.46	20.34	12.55	25.94	22	12.4	6.16	9.96	9.7	7.11	13.46	15.62	14.16	24	19.28	15.86	16.37	17.5	13.45	11.27	8.54	7.11	-0.154075	-0.173219	-0.0148218	-0.16213	0.0331468	-0.0267542	0.116508	-0.226188	-0.113924	0.040619	0.293173	-0.0767568	-0.154075	0.00893683	-0.0286922	-0.0197605
71	2.42	2.14	3.28	10.45	11.88	15.38	11.22	12.49	7.79	4.51	5.21	2.34	2.42	6.49	6.92	7.34	12.62	19.17	15.68	16.18	11.51	9.24	9.71	5.46	5.54	6.49	0.45679	0.527594	0.382298	0.0940616	0.234783	0.00965873	0.181022	-0.0408333	0.0851439	0.365682	0.0234302	0.406091	0.45679	0.149969	0.0936749	0.240268
72	4.75	5.24	8.86	8.04	8.13	5.13	2.84	4.53	10.83	9.52	2.87	4.05	4.75	5.72	5.27	5.98	11.27	6.98	7.07	4.77	7.5	10.21	8.22	4.8	4.5	5.72	0.0926457	0.00285442	-0.19407	0.167271	-0.0761085	0.159016	0.253614	0.246883	-0.0294677	-0.0732807	0.25163	0.0526316	0.0926457	0.0585745	0.0775444	0.135503
73	18.96	34.7	41.92	54.62	40.04	38.93	25.7	28.58	18.77	23.11	26.28	19.92	18.96	30.13	34.32	36.24	39.63	44.97	36.17	31.13	36.53	37.21	34.97	37.39	26.77	30.13	0.227541	-0.00550565	-0.0726714	-0.159045	0.0579932	-0.036751	0.0955481	0.122101	0.329403	0.204201	0.174493	0.146712	0.227541	0.135836	-0.0378929	0.0984502
74	14.56	18.65	17.17	23.23	29.91	36.16	24.6	22.01	26.77	14.65	17.53	13.84	14.56	18.36	22.95	22.95	26.44	23.93	29.61	24.89	32.19	27.79	28.07	20.32	18.06	18.36	0.115431	0.103365	0.144068	0.0646265	-0.11107	-0.0995895	0.00585977	0.187823	0.018695	0.314139	0.073712	0.132288	0.115431	0.0568549	-0.0207305	0.036167
75	6.33	8.12	21.84	41.52	43.87	49.92	41.17	39.86	47.56	28.16	26.06	15.43	6.33	9.31	6.18	15.21	33.92	35.94	36.53	43.03	41.95	40.44	48.69	41.78	29.54	9.31	0.190537	-0.135664	-0.178947	-0.100742	-0.099361	-0.154887	0.0220903	0.025547	-0.0809091	0.267144	0.231722	0.313765	0.190537	0.0221155	0.038379	0.0604432
76	9.68	9.16	13.74	22.61	37.26	30.93	11.6	14.87	20.59	16.43	11.93	8.56	9.68	8.36	10.97	17.27	23.28	24.62	19.12	18.44	20.59	17.86	18.37	13.57	10.55	8.36	-0.0731707	0.0899155	0.113834	0.0146001	-0.204266	-0.235964	0.227696	0.161309	-0.0710013	0.0557471	0.0643137	0.104134	-0.0731707	-0.0461949	-0.0236731	-0.0697917
77	9.88	1.96	13.17	22.48	27.2	30.23	25.14	37.52	35.59	28.54	28.9	21.1	9.88	11.39	4.54	11.53	23.12	32.97	31.72	35.23	35.65	44.03	36.04	35.96	23.19	11.39	0.070992	0.396923	-0.0663968	0.0140351	0.095895	0.0240517	0.167136	-0.0255569	0.106004	0.116135	0.10885	0.047189	0.070992	0.0313901	0.000448229	0.0318379
78	6.09	5.81	11.06	15.14	15.74	11.47	9.59	23.31	21.64	19.34	13.39	10.02	6.09	6.79	7.47	15.65	16.9	20.31	15.99	18.05	18.68	20.25	19.13	16.25	11.02	6.79	0.0543478	0.125	0.171846	0.0549313	0.126768	0.164603	0.306078	-0.110264	-0.0331821	-0.0054588	0.0964912	0.0475285	0.0543478	0.0737656	-0.0873388	-0.0136612
79	6.26	8.97	9.65	17.29	30.32	33.05	19.56	21.05	22.98	15.65	6.76	11.87	6.26	14.19	9.3	12.12	14.55	28.11	32.39	26.21	28.3	28.65	23.27	12.7	9.62	14.19	0.387775	0.0180624	0.113459	-0.0860553	-0.037823	-0.0100856	0.145292	0.14691	0.10982	0.195786	0.305242	-0.1047	0.387775	0.0738381	0.0483666	0.12177
80	17.26	25.51	17.59	21.38	26.75	36.66	32.29	27.62	37.19	28.56	28.74	17.52	17.26	22.93	14.05	16.19	28.38	32.8	38.4	37.29	39.2	41.56	35.23	37.35	27.31	22.93	0.14108	-0.289687	-0.0414446	0.140675	0.101595	0.0231815	0.0718597	0.173301	0.0554921	0.104562	0.130277	0.218381	0.14108	0.066051	-0.0622022	0.00386473
81	114.58	145.44	121.69	156.67	161.29	166.63	136.35	139.53	119.77	120.07	101.67	102.15	114.58	102.05	105.62	119.95	130.83	141.32	127.68	113.84	142.84	147.82	134.58	120.83	98.51	102.05	-0.0578406	-0.158608	-0.00720079	-0.0898783	-0.0659925	-0.132343	-0.0899716	0.0117222	0.104825	0.0569802	0.0861124	-0.0181401	-0.0578406	0.0502309	-0.0523518	-0.00212644
82	19.6	14.64	23.32	37.34	40.68	40.89	33.34	30.47	41.81	31.47	33.04	27.53	19.6	20.62	16.5	16.55	25.98	31.78	32.19	34.18	42.52	49.77	50.15	45.11	31.55	20.62	0.0253605	0.0597303	-0.169802	-0.179406	-0.122826	-0.119048	0.0124408	0.165091	0.0869185	0.228865	0.154447	0.0680433	0.0253605	0.135643	-0.0318326	0.104261
83	11.17	9.81	11.32	15.96	20.25	16.5	19.33	19.37	17.49	16.02	14.36	14.16	11.17	12.55	13.07	13.59	13.39	19.72	20.96	18.75	19.12	19.57	15.02	14.95	16.25	12.55	0.0581788	0.142483	0.0911281	-0.0875639	-0.0132599	0.11906	-0.0152311	-0.00649519	0.0561252	-0.0322165	0.0201296	0.0687274	0.0581788	-0.000334336	0.0257113	0.0253772
84	6.79	6.36	11.3	25.99	29.73	14.82	14.36	28.65	41.04	31.53	14.71	7.98	6.79	5.47	6.45	11.18	23.36	31	17.82	20.15	37.71	48.03	35.63	15.72	9.08	5.47	-0.107667	0.00702576	-0.00533808	-0.0532928	0.0209122	0.0919118	0.167777	0.136528	0.0784776	0.0610482	0.0331909	0.0644783	-0.107667	0.0856681	0.11498	0.198691
85	15.44	17.87	18.63	23.62	25.33	40.02	29.63	44.21	40.37	19.95	19.66	26.35	15.44	14.73	10.62	13.39	22.47	23.38	35.49	36.4	47.09	36.93	29.14	19.25	22.63	14.73	-0.0235333	-0.254475	-0.163648	-0.0249512	-0.0400328	-0.0599921	0.102529	0.0315444	-0.0445019	0.187207	-0.0105371	-0.0759494	-0.0235333	-0.061857	0.0447388	-0.0171657
86	8.38	2.72	6.99	7.75	8.55	11.19	11.5	16.93	16.41	7.22	6.42	6.04	8.38	19.76	10.59	5.61	4.05	5.64	10.66	14.18	29.69	33.5	38.59	33.51	22.73	19.76	0.404407	0.591285	-0.109524	-0.313559	-0.205074	-0.0242563	0.104361	0.273702	0.342416	0.684785	0.678437	0.580118	0.404407	0.623475	0.11596	0.68958
87	9.77	10.84	12.43	17.7	3.37	4.18	16.65	14.01	22.22	20.04	12.29	11.38	9.77	6.77	9.53	9.08	11.11	7.79	8.18	25.13	30.39	29.9	23.1	13.75	8.42	6.77	-0.181378	-0.0643103	-0.155742	-0.22874	0.396057	0.323625	0.202968	0.368919	0.147352	0.0709318	0.0560676	-0.149495	-0.181378	0.478003	0.0709939	0.530978
88	1.47	1.01	0.01	4.4	1.4	2.08	1.06	1.35	3.33	3.99	0.67	0.01	1.47	0.4	1.03	2.85	4.65	2.37	0.89	1.38	2.76	5.26	4.5	1.4	0.51	0.4	-0.572193	0.00980392	0.993007	0.0276243	0.257294	-0.400673	0.131148	0.343066	0.22468	0.0600707	0.352657	0.961538	-0.572193	0.207807	-0.0128755	0.195455
89	12.92	5.76	39.92	49.08	46.57	61.86	43.36	38.83	55.65	37.72	30.48	13.61	12.92	19.25	18.99	39.35	56.35	47.42	79.05	87.48	85.21	86.72	90.29	70.64	35.5	19.25	0.196767	0.534545	-0.00719061	0.0689557	0.00904352	0.121993	0.337206	0.373912	0.218234	0.410671	0.397152	0.445734	0.196767	0.286577	0.113468	0.387446
90	8.08	8.29	11.38	23.66	34.9	29.69	15.97	15.12	16.27	13.61	12.54	6.56	8.08	6.58	8.32	9.69	20.27	35.83	28.26	20.18	18.98	20	12.23	6.65	8.42	6.58	-0.102319	0.00180614	-0.0802088	-0.0771682	0.0131486	-0.0246764	0.116459	0.113196	0.10284	-0.0534056	-0.306931	0.124166	-0.102319	-0.0608124	-0.0885616	-0.148574
91	9.14	13.59	16.83	18.92	20.04	11.71	12.72	19.19	9.96	11.39	11.61	7.53	9.14	9.98	12.32	16.39	17.83	12.67	16.25	13.26	17.41	18.38	13.37	9.32	8.76	9.98	0.0439331	-0.0490158	-0.013245	-0.0296599	-0.225313	0.162375	0.0207852	-0.0486339	0.297107	0.0799677	-0.109412	0.0755064	0.0439331	0.0460157	-0.0518684	-0.00586667
92	4.45	4.54	12.63	21.42	29.94	18.5	26.92	23.65	58.62	39.73	17.67	9.79	4.45	5.26	6.53	14.66	17.38	16.03	13.79	15.84	30.52	42.05	41.85	27.36	12.02	5.26	0.0834192	0.179765	0.0743862	-0.104124	-0.302589	-0.145866	-0.259121	0.126823	-0.164597	0.0259868	0.21519	0.102247	0.0834192	-0.021396	-0.0355487	-0.0569014
93	16.51	32.89	34.54	41.16	60.61	38.58	41.2	35.49	51.14	42.34	20.89	14.41	16.51	15.56	35.28	34.6	41.39	45.37	46.64	44.04	36.7	41.19	38.18	18.04	14.88	15.56	-0.0296227	0.0350594	0.000867804	0.00278619	-0.143801	0.0945787	0.0333177	0.0167613	-0.107766	-0.0516642	-0.0732083	0.0160464	-0.0296227	-0.0488396	0.0077657	-0.0410895
94	6.11	3.05	4.41	9.77	13.38	12.54	10.88	9.35	23.9	18.56	10.81	2.77	6.11	4.15	1.3	2.29	5.72	11.98	16.54	9.01	14.25	14.47	13.41	10.69	3.32	4.15	-0.191033	-0.402299	-0.316418	-0.261459	-0.055205	0.137552	-0.0940171	0.207627	-0.245765	-0.161089	-0.0055814	0.090312	-0.191033	-0.0908475	-0.00402352	-0.0948363
95	23.45	14.38	45.28	51.75	54.06	46.33	42.78	56.58	74.26	61.27	48.93	51.35	23.45	28.82	17.26	31.63	46.44	50.21	45.36	52.86	53.95	75.26	73.14	57.23	48.36	28.82	0.102736	0.091024	-0.17748	-0.0540788	-0.0369234	-0.0105791	0.105395	-0.0237944	0.00668807	0.0883119	0.0781839	-0.029987	0.102736	0.0370055	0.0443607	0.0812329
96	0.58	1.14	0.01	8.93	10.82	5.15	10.51	14.7	20.06	19.22	7.22	1.31	0.58	0.14	0.81	0.98	2.46	3.97	4.37	8.33	15.85	20.17	18.75	8	0.63	0.14	-0.611111	-0.169231	0.979798	-0.568042	-0.463151	-0.0819328	-0.115711	0.0376432	0.00273428	-0.0123782	0.0512484	-0.350515	-0.611111	0.0565741	-0.0185286	0.0380854
97	3.36	5.79	7.05	6.38	6.2	5.69	8.73	9.17	14.83	13.49	7.05	4.27	3.36	2.29	4.46	5.03	4.12	6.31	6.65	10.03	13.86	21.92	16.98	11.43	5.33	2.29	-0.189381	-0.129756	-0.167219	-0.215238	0.00879297	0.0777958	0.0692964	0.203647	0.192925	0.114539	0.237013	0.110417	-0.189381	0.0480516	0.113535	0.16071
98	5.19	8.27	9.24	20.57	24.78	21.19	18.02	28.23	25.85	13.84	9.65	4.62	5.19	5.63	4.09	9.84	17.36	21.06	23.86	25.13	29.99	32.26	22.09	9.07	5.98	5.63	0.0406654	-0.338188	0.0314465	-0.0846296	-0.0811518	0.0592675	0.164774	0.0302302	0.110308	0.229613	-0.0309829	0.128302	0.0406654	0.0976523	0.00568828	0.103283
99	12.95	9.74	16.32	20.33	19.93	18.37	20.69	26.87	34.1	33.71	27.06	18.98	12.95	16.71	12.28	12.39	17.49	20.28	19.99	27.61	29.13	40.06	37.02	32.28	17.76	16.71	0.12677	0.11535	-0.136886	-0.0750925	0.0087043	0.0422315	0.143271	0.0403571	0.0803668	0.0467977	0.0879676	-0.0332063	0.12677	0.0430933	-0.00338983	0.0397093
100	9.9	9.04	31.36	38.9	42.75	26.37	28.94	38.05	52.51	40.69	25.34	15.31	9.9	13.79	12.39	30.18	36.49	31.23	23.09	29.02	35.46	41.98	44.24	35.23	19.97	13.79	0.164204	0.156323	-0.0191745	-0.0319671	-0.155718	-0.0663162	0.00138026	-0.0352333	-0.11144	0.0417991	0.163282	0.132086	0.164204	-0.0472084	-0.0322987	-0.079386
101	12.32	13.55	22.1	20.89	16.34	14.6	22.18	31.83	30.07	20.94	18.45	17.24	12.32	11.94	12.24	16.53	16.87	15.95	21.82	23.91	25.1	28.23	27.63	30.82	24.62	11.94	-0.0156636	-0.0507949	-0.144188	-0.106462	-0.012078	0.198243	0.0375353	-0.118215	-0.0315609	0.137739	0.251066	0.176302	-0.0156636	0.0327093	-0.112663	-0.0802492
102	25.22	24.79	31.36	73.64	91.2	57.73	60.84	97.5	113.58	85.85	61.16	38.8	25.22	34.94	18.5	47.96	71.89	61.29	59.74	63.23	95.28	106.47	88.29	53.89	36.15	34.94	0.161569	-0.145299	0.209279	-0.012025	-0.196144	0.0171108	0.0192633	-0.0115157	-0.0323108	0.0140117	-0.0631899	-0.0353569	0.161569	-0.00523218	0.0243252	0.0190955
103	15.97	6.01	4.93	24.45	34.77	29.85	24.6	37.9	42.14	33.58	16.39	12.39	15.97	13.76	9.4	5.43	18.27	27.16	18.29	23.71	41	43.47	34.92	24.02	18.75	13.76	-0.0743357	0.219987	0.0482625	-0.144663	-0.122881	-0.240133	-0.0184227	0.0392902	0.0155356	0.019562	0.188815	0.204239	-0.0743357	0.0311944	-0.0266921	0.00450607
104	26.6	27.08	14.2	16.03	43.18	41.78	30.12	28.08	42.05	35.09	32.6	24.16	26.6	25.26	23.93	12.44	20.87	30.3	24.01	24.3	34.04	43.61	34.82	36.8	31.5	25.26	-0.0258388	-0.0617526	-0.0660661	0.131165	-0.175286	-0.270102	-0.106946	0.0959433	0.0182115	-0.00386211	0.0605187	0.131872	-0.0258388	0.0522379	-0.0128173	0.039447
105	2.15	7.81	17.1	23.27	19.37	19.42	13.35	15.96	25.02	20.07	6.67	4.28	2.15	6.09	6.67	11.15	11.58	13.65	11.15	9.9	18.8	28.14	29.29	16.5	6.02	6.09	0.478155	-0.0787293	-0.210619	-0.335438	-0.173228	-0.270527	-0.148387	0.0817031	0.0586907	0.186791	0.424256	0.168932	0.478155	0.105046	-0.0621399	0.0431881
106	14.25	16.04	12.28	23.82	36.04	28.46	19.54	36.5	35.8	27.98	22.89	9.69	14.25	14.51	15.34	19.3	20.87	29.27	31.26	25.65	28.37	24.96	31.6	25.53	15.13	14.51	0.00904033	-0.0223072	0.222293	-0.0660103	-0.103659	0.0468855	0.135207	-0.125328	-0.178407	0.0607586	0.0545229	0.219178	0.00904033	-0.153324	0.203327	0.0516115
107	9.02	9.62	7.6	25.12	31.83	12.96	9.44	45.28	47.04	43.42	20.15	7.69	9.02	7.64	7.28	8.47	20.84	25.22	16.81	13.28	39.37	52.38	52.01	26.84	9.57	7.64	-0.0828331	-0.138462	0.0541381	-0.0931245	-0.115863	0.129325	0.169014	-0.0698169	0.0537115	0.0900136	0.142371	0.108922	-0.0828331	0.0383586	-0.0391205	-0.000763068
108	3	1.16	5.03	7.43	22.64	15.64	21.79	21.14	34.33	22.3	15.99	5.11	3	4.22	3.72	4.22	11.4	15.06	15.94	22.66	29.68	37.95	29.91	19.69	12.55	4.22	0.168975	0.52459	-0.0875676	0.210834	-0.201061	0.00949968	0.0195726	0.168044	0.050083	0.145758	0.1037	0.421291	0.168975	0.07431	0.081528	0.1549
109	4.23	2.32	5	6.61	22.05	11.02	18.12	25.59	23.31	22.5	20.93	6.67	4.23	5.95	3.89	4.42	9.58	10.48	13.22	24.63	33.77	41.05	34.26	21.71	10.41	5.95	0.168959	0.252818	-0.0615711	0.183447	-0.355672	0.0907591	0.152281	0.137803	0.275637	0.207188	0.0182927	0.21897	0.168959	0.105575	0.0931534	0.196793
110	30.58	25.61	52.15	62.6	73.15	66.78	81.58	72.53	53.36	30.71	23.49	22.81	30.58	11.72	20.79	33.9	52.87	59.8	57.97	72.62	74.04	68.47	45.95	19.21	26.09	11.72	-0.445863	-0.103879	-0.212086	-0.0842643	-0.100414	-0.0706212	-0.0581064	0.0103022	0.124025	0.1988	-0.100234	0.0670757	-0.445863	-0.0206999	0.0394836	0.0187991
111	17.85	13.23	27.64	32.88	51.03	36.89	30.63	20.47	32.12	22.11	10.78	14.18	17.85	11.63	14.63	19.2	24.25	36.34	38.6	26.58	33.83	33.03	27.23	15.1	6.91	11.63	-0.210991	0.0502513	-0.180188	-0.151059	-0.168136	0.022652	-0.0707918	0.246041	0.0139678	0.10377	0.166924	-0.344713	-0.210991	-0.116018	0.0344828	-0.0818624
112	35.17	47.68	81.24	96.51	110.71	79.55	55.51	47.53	46.76	35.82	32.51	26.5	35.17	22.99	43.25	60.44	76.5	91.47	75.53	65.52	74.34	64.34	55.11	46.57	29.88	22.99	-0.209422	-0.0487188	-0.14681	-0.115658	-0.0951627	-0.0259221	0.0827068	0.219989	0.158236	0.212141	0.177795	0.0599503	-0.209422	0.0931549	0.0431326	0.135742
113	0.01	4.05	18.57	23.52	13.66	11.33	7.57	8.96	9.19	10.66	7.32	0.81	0.01	1.03	0.73	2.69	11.79	8.75	3.72	5.28	8.74	11.92	10.72	16.49	7.48	1.03	0.980769	-0.694561	-0.746943	-0.332201	-0.219099	-0.505648	-0.17821	-0.0124294	0.129323	0.00280636	0.385132	0.804584	0.980769	-0.185236	-0.0406639	-0.224211
S11 Fig, inset		Friedman's test with multiple comparisons
	n: 113
	meanranks: [2.9823 3.1416 2.5664 3.0619 3.2478]
	sigma: 1.5811
	Note: Intervals can be used for testing but are not simultaneous confidence intervals.
	c =
	1.0000 2.0000 -0.7331 -0.1593 0.4145 0.9427
	1.0000 3.0000 -0.1579 0.4159 0.9897 0.2771
	1.0000 4.0000 -0.6534 -0.0796 0.4941 0.9956
	1.0000 5.0000 -0.8393 -0.2655 0.3083 0.7145
	2.0000 3.0000 0.0014 0.5752 1.1490 0.0491
	2.0000 4.0000 -0.4941 0.0796 0.6534 0.9956
	2.0000 5.0000 -0.6800 -0.1062 0.4676 0.9869
	3.0000 4.0000 -1.0694 -0.4956 0.0782 0.1276
	3.0000 5.0000 -1.2552 -0.6814 -0.1076 0.0105
	4.0000 5.0000 -0.7596 -0.1858 0.3880 0.9031

## Sheet: S9 Fig
S9 Fig
condition							attn-Fix													attn-In													Fix apert.1													Fix apert.2
cell number	-180	-150	-120	-90	-60	-30	0	30	60	90	120	150	180	-180	-150	-120	-90	-60	-30	0	30	60	90	120	150	180	-180	-150	-120	-90	-60	-30	0	30	60	90	120	150	180	-180	-150	-120	-90	-60	-30	0	30	60	90
1	0.241706	0.270819	0.402167	0.484089	0.636425	0.590386	0.591063	0.911984	1	0.845633	0.749492	0.683819	0.241706	0.417739	0.373053	0.330399	0.50914	0.652674	0.65132	0.679079	0.909953	1.47055	1.24171	1.23426	0.616791	0.417739	0.596479	0.482058	0.458362	0.285714	0.417062	0.805687	0.968179	1.02167	0.895058	0.893703	0.909276	1.08192	0.596479	0.440081	1.00474	0.89912	1.38186	1.46107	1.17468	0.398104	0.459039	0.0873392	0.435342
2	0.510065	0.42477	0.548959	0.757421	0.870351	0.571477	0.568748	0.775503	1	0.916752	0.796315	0.931764	0.510065	0.633231	0.510065	0.51143	0.539065	0.632207	0.675879	0.607301	0.986694	0.880928	0.983282	0.934835	0.891163	0.633231	0.443535	0.365063	0.448994	0.456499	0.506653	0.431252	0.646196	0.821563	0.914023	1.03582	0.725009	0.582054	0.443535	0.373251	0.570795	0.574207	0.866598	1.18492	0.947799	1.10611	0.658478	0.54043	0.339133
3	0.085531	0.282965	0.250178	0.213828	0.33856	0.142552	0.119031	0.426942	1	0.634355	0.42623	0.184604	0.085531	0.241625	0.125445	0.179615	0.188168	0.364932	0.246614	0.215253	0.598004	1.5752	0.905203	0.529579	0.16536	0.241625	0.18603	0.0555952	0.277976	0.228795	0.168924	0.0228083	0.217391	0.442623	0.692088	0.829651	0.23521	0.113329	0.18603	0.169636	0.369922	0.288667	0.550249	1.48396	1.0784	0.247327	0.143977	0.15253	0.468282
4	0.507786	0.468434	0.48085	0.573653	0.646465	0.654882	0.33649	0.458123	0.835227	1	0.857534	0.729798	0.507786	0.357955	0.384049	0.529461	0.586911	0.551136	0.676768	0.44697	0.60101	1.01662	1.00484	0.824285	0.698022	0.357955	0.580808	0.460648	0.403199	0.440446	0.267256	0.564815	0.631944	1.16267	0.809975	1.01684	0.650042	0.505682	0.580808	0.672138	0.565657	0.505892	0.593645	0.724747	0.816498	0.503157	0.309133	0.376473	0.188131
5	0.24561	0.502224	0.85062	0.933037	1	0.665184	0.479045	0.674783	0.800281	0.879419	0.767033	0.483025	0.24561	0.300632	0.40974	0.586045	0.768204	0.77195	0.611098	0.488176	0.715055	0.829314	0.909155	0.793491	0.466401	0.300632	0.384687	0.446031	0.452353	0.48162	0.258487	0.303442	0.52236	0.647624	0.851089	0.881058	0.635448	0.474596	0.384687	0.290798	0.276516	0.431515	0.62819	0.759073	0.719972	0.480215	0.295481	0.324514	0.308125
6	0.401182	0.643073	0.689842	0.858185	0.784888	0.741011	0.824994	0.988936	1	0.939653	0.684813	0.764018	0.401182	0.534197	0.531179	0.633141	0.715489	0.864722	0.838949	0.824239	1.17752	1.30676	1.25962	1.07191	0.764018	0.534197	0.488308	0.503897	0.336812	0.527282	0.464923	0.581971	0.775082	1.04677	0.987176	0.948831	0.709077	0.615036	0.488308	0.536082	0.722907	0.92092	1.30073	1.23975	1.06538	0.950214	0.649359	0.637792	0.57732
7	0.206589	0.24571	0.50103	0.424846	0.583391	0.206589	0.263555	0.241592	1	0.857241	0.538778	0.413178	0.206589	0.202471	0.379547	0.338367	0.341112	0.382979	0.144818	0.211393	0.290323	0.531229	0.890185	0.739876	0.192862	0.202471	0.358957	0.293068	0.182567	0.150995	0.422787	0.216198	0.568977	0.656829	0.959506	0.522306	0.715168	0.483871	0.358957	0.0459849	0.540837	0.869595	1.04667	1.67124	1.47426	1.19355	0.929993	0.264242	0.0905971
8	0.0484721	0.0491746	0.154197	0.0642782	0.0741131	0.340007	0.886898	0.927292	1	0.631191	0.606603	0.230769	0.0484721	0.102564	0.124693	0.100105	0.103267	0.088163	0.486126	0.971549	1.48894	1.34211	1.1679	0.654724	0.376185	0.102564	0.16895	0.0502283	0.170004	0.0561995	0.107482	0.205831	0.652266	0.904461	0.863365	0.739726	0.697225	0.480506	0.16895	0.189673	0.0948367	0.428521	0.872849	0.902705	1.16895	0.668072	0.378644	0.237794	0.208992
9	0.0986283	0.316786	0.563684	1	0.627694	0.359895	0.26388	0.265186	0.313521	0.204442	0.148269	0.401045	0.0986283	0.289353	0.380144	0.51339	0.659046	0.53821	0.5258	0.339647	0.470281	0.348138	0.57936	0.404964	0.382103	0.289353	0.496408	0.348138	0.306336	0.544089	0.130634	0.362508	0.484651	0.711953	0.710647	0.902678	0.772044	0.743958	0.496408	0.06597	0.225996	0.280862	0.95885	1.08295	0.640758	0.555193	0.468321	0.232528	0.06597
10	0.944805	0.459126	0.605478	0.649592	0.98202	0.436964	0.629103	0.707506	0.796571	1	0.948777	0.680744	0.944805	0.847794	0.770437	0.522475	0.827096	0.877692	0.755593	0.83295	0.809952	1.08342	1.18796	0.956931	1.03262	0.847794	0.572653	0.458081	0.23249	0.614259	0.428183	0.579971	0.761447	0.782772	0.97972	0.709178	0.571399	0.65461	0.572653	0.691616	0.614468	0.727995	0.942296	0.844867	0.730086	0.718587	0.646874	0.439473	0.545264
11	0.559315	0.53478	0.692505	0.819763	0.782286	0.710434	0.676463	0.826773	0.763548	1	0.760043	0.636829	0.559315	0.518199	0.463063	0.537881	0.871798	0.894985	0.943651	0.829064	0.929496	1.28593	1.41885	1.07509	0.536533	0.518199	0.376651	0.267997	0.240766	0.281612	0.301564	0.694796	0.89539	1.06592	1.0275	0.655433	0.70639	0.533028	0.376651	0.36034	0.480857	0.773389	0.87382	0.960232	0.814505	0.680237	0.523322	0.423834	0.395524
12	0.0367309	0.0927456	0.230487	0.269054	0.0909091	0.514233	0.463728	0.719927	0.820937	1	0.347107	0.0734619	0.0367309	0.0716253	0.0780533	0.267218	0.176309	0.134068	0.368228	0.508724	0.885216	1.12213	1.05326	0.38292	0.0661157	0.0716253	0.0615243	0.151515	0.183655	0.160698	0.0918274	0.371901	0.219467	0.589532	0.734619	1.11478	0.392103	0.0844812	0.0615243	0.158861	0.0651974	0.717172	0.85124	0.640037	0.5427	0.48393	0.15427	0.0881543	0.0743802
13	0.497814	0.305488	0.468188	0.498786	0.734823	0.923749	0.609519	0.600777	1	0.913065	0.592035	0.465274	0.497814	0.41865	0.348227	0.304031	0.43322	0.72171	0.813016	0.840214	0.674114	0.92812	0.831472	0.755707	0.450704	0.41865	0.182613	0.250121	0.264692	0.353084	0.446819	0.287518	0.982516	1.03545	0.676542	0.727538	0.793589	0.638174	0.182613	0.244293	0.26712	0.432734	0.268091	0.400194	0.300146	0.26712	0.264692	0.0461389	0.158329
14	0.667579	0.583847	1	0.802571	0.584303	0.627652	0.774736	0.897635	0.841129	0.807818	0.636931	0.657008	0.667579	0.793673	0.784775	1.04708	0.911552	0.626055	0.642406	0.869344	1.094	1.16982	1.0413	1.0127	0.822724	0.793673	0.425736	0.481558	0.528557	0.383375	0.386037	0.367633	0.563085	0.758157	0.849038	0.771237	0.62674	0.416229	0.425736	0.519431	0.481101	0.701726	1.0127	1.05073	1.00882	0.934748	0.608868	0.667503	0.483307
15	0.00197239	0.366864	0.00197239	0.00197239	0.197239	0.00197239	0.00197239	0.00197239	1	0.591716	0.00197239	0.00197239	0.00197239	0.30572	0.138067	0.0670611	0.289941	0.540434	0.0710059	0.00197239	0.244576	2.08284	0.548323	0.128205	0.0887574	0.30572	0.197239	0.00197239	0.00986193	0.163708	0.00197239	0.086785	0.00197239	0.193294	1.48718	0.00197239	0.197239	0.00197239	0.197239	0.0138067	1.38856	0.250493	0.593688	0.99211	0.593688	0.00197239	0.00197239	0.00197239	0.00197239
16	0.614171	0.591131	0.796907	0.778917	0.770554	0.795487	0.755405	0.687076	1	0.892852	0.758245	0.68029	0.614171	0.801326	0.660249	0.538267	0.869339	0.807164	0.904529	0.811109	0.870759	0.956604	0.879123	0.927726	0.804639	0.801326	0.573457	0.729998	0.392615	0.524854	0.675872	0.742465	0.841723	0.901688	0.773868	0.847404	0.819315	0.598075	0.573457	0.335174	0.56462	0.673663	0.806533	0.743412	0.78302	0.575509	0.576771	0.499448	0.45258
17	0.203316	0.16797	0.300594	0.248983	0.55427	0.383172	0.392868	0.604317	1	0.675321	0.204567	0.209884	0.203316	0.188614	0.137629	0.146074	0.296841	0.587739	0.477948	0.420081	0.663747	0.901157	0.769784	0.283391	0.211448	0.188614	0.252737	0.242728	0.208008	0.321239	0.345011	0.452612	0.497654	0.745386	0.876759	0.551767	0.304661	0.281827	0.252737	0.387864	0.369096	0.221458	0.558962	0.582421	0.520175	0.416953	0.402878	0.533	0.412574
18	0.129668	0.137901	0.257865	0.67539	1	0.640106	0.472802	0.6404	0.759777	0.289621	0.226992	0.109674	0.129668	0.18818	0.147604	0.157013	0.666275	1.03411	0.685975	0.455748	0.867392	0.961776	0.595413	0.268156	0.169656	0.18818	0.311967	0.231697	0.152602	0.156425	0.296971	0.287562	0.331667	0.704793	1.2067	0.683328	0.329903	0.175537	0.311967	0.117906	0.05616	0.186122	0.707439	1.16701	1.02499	0.528962	0.403117	0.162893	0.114966
19	0.357111	0.525796	0.887393	0.899058	0.978466	0.817407	0.984298	0.771646	1	0.91476	0.705249	0.553611	0.357111	0.5083	0.435173	0.810677	0.995065	0.818304	0.972633	1.26783	1.24136	1.23284	1.20233	0.88201	0.777479	0.5083	0.447734	0.239121	0.359354	0.388515	0.494392	0.693585	0.801256	1.1956	1.04666	1.10543	0.785554	0.68865	0.447734	0.301032	0.453118	0.959623	0.847017	0.862719	0.7869	0.77703	0.43921	0.480485	0.460745
20	0.626123	0.347335	0.442215	0.499896	0.812748	0.819018	0.689655	0.997701	1	0.83093	0.679624	0.691118	0.626123	0.714316	0.605225	0.585998	0.688401	0.849321	0.859143	0.906583	1.06813	1.37638	1.16928	1.02654	0.761755	0.714316	0.374504	0.298224	0.340857	0.361546	0.358621	0.37534	0.485057	0.664995	0.804598	0.755486	0.616719	0.360711	0.374504	0.424869	0.241588	0.281505	0.398328	0.504075	0.715987	0.505329	0.469383	0.41024	0.474608
21	0.375272	0.217048	0.325708	0.607571	1	0.92293	0.558279	0.523693	0.788943	0.770969	0.3061	0.301198	0.375272	0.315904	0.19281	0.482843	0.658497	0.952614	0.875817	0.590414	0.632081	0.727124	0.786492	0.546841	0.34695	0.315904	0.35158	0.310458	0.532952	0.412037	0.514706	0.576525	0.357026	0.494553	0.807734	0.630719	0.353758	0.220861	0.35158	0.750545	0.707516	0.491013	0.636166	0.607571	0.473312	0.254902	0.276144	0.574074	0.508715
22	0.338734	0.509043	0.214393	0.402411	1	0.59269	0.207611	0.324039	0.498493	0.627732	0.339488	0.271289	0.338734	0.451394	0.359457	0.224567	0.589676	0.709495	0.757724	0.362849	0.339488	0.703466	1.0942	0.788244	0.360211	0.451394	0.313489	0.450264	0.24642	0.215524	0.291635	0.414846	0.282592	0.564431	0.670686	0.769781	0.249812	0.338734	0.313489	0.355313	0.26413	0.146571	0.460814	0.943105	0.48945	0.475885	0.312735	0.389224	0.6526
23	0.167184	0.203248	0.488655	1	0.855505	0.351326	0.250299	0.464533	0.863626	0.716742	0.433007	0.364461	0.167184	0.278959	0.230236	0.394793	0.648436	0.605684	0.541438	0.529974	0.91187	0.980177	0.770719	0.415572	0.372821	0.278959	0.183903	0.176738	0.355863	0.304275	0.357535	0.373537	0.375687	0.535228	0.606878	0.326009	0.173872	0.144734	0.183903	0.107476	0.376642	0.49797	0.591354	0.845952	0.310963	0.0195844	0.026033	0.00883688	0.0365417
24	0.17777	0.144799	0.49932	0.756968	0.780761	0.841264	0.555744	0.737593	0.923861	1	0.625765	0.207342	0.17777	0.2155	0.220258	0.379674	0.673012	0.725017	0.658736	0.502039	0.659415	0.778722	0.741332	0.473148	0.301835	0.2155	0.32189	0.221278	0.195445	0.292658	0.247451	0.361659	0.490143	0.477566	1.09313	0.89191	0.532631	0.263086	0.32189	0.385112	0.300476	0.460911	0.799796	1.11761	0.755269	0.53603	0.263766	0.238953	0.185928
25	0.062383	0.290081	0.52277	0.82408	0.892077	0.482221	0.282595	0.819089	1	0.730505	0.310667	0.00062383	0.062383	0.169058	0.357455	0.600125	1.2121	1.3325	1.04429	1.05303	1.20524	1.59389	1.18278	0.709295	0.286338	0.169058	0.0679975	0.0249532	0.0318153	0.00062383	0.0311915	0.0311915	0.170306	0.638802	1.0287	0.475983	0.402371	0.237056	0.0679975	0.0311915	0.249532	0.339988	1.36931	2.06363	1.41235	0.797255	0.162196	0.19713	0.310667
26	0.274282	0.563841	1	0.866497	0.885777	0.927974	0.478356	0.694434	0.883594	0.767188	0.368861	0.0592943	0.274282	0.240815	0.878865	1.14551	1.20444	1.29502	1.1004	0.689705	0.798108	1.09822	0.718443	0.484176	0.184431	0.240815	0.34267	0.188068	0.0913059	0.161513	0.219352	0.278647	0.581302	0.826119	0.832666	0.544925	0.27319	0.145144	0.34267	0.102583	0.369953	1.08912	1.12441	1.33539	1.08258	0.457257	0.368498	0.599854	0.466715
27	0.0330497	0.0984948	0.0818063	0.272579	0.165903	0.176374	0.114202	0.430628	0.790903	1	0.425393	0.173757	0.0330497	0.135144	0.0510471	0.0883508	0.232003	0.157395	0.190118	0.256545	0.551374	0.958115	1.01865	0.336715	0.25949	0.135144	0.0847513	0.0575916	0.0327225	0.0657723	0.0379581	0.0327225	0.116819	0.307264	0.74051	0.682919	0.107657	0.153469	0.0847513	0.117474	0.0981675	0.192408	0.527487	0.785995	0.384817	0.0801702	0.0474476	0.0484293	0.151178
28	0.127556	0.155556	0.02	0.316	1	0.491556	0.0502222	0.150667	0.32	0.726222	0.396	0.179111	0.127556	0.524444	0.116889	0.247556	0.427556	1.16133	1.11867	0.399556	0.443111	1.74711	1.98667	1.63378	0.656444	0.524444	0.411111	0.183111	0.137333	0.0533333	0.0208889	0.0297778	0.299111	0.868444	1.34667	0.562222	0.520444	0.290222	0.411111	0.0177778	0.0288889	0.122222	0.441333	1.20578	0.584444	0.306667	0.08	0.0177778	0.181778
29	0.000745156	0.000745156	0.0894188	0.388972	1	0.199702	0.128167	0.186289	0.257079	0.0298063	0.000745156	0.0603577	0.000745156	0.000745156	0.0201192	0.0111773	0.378539	0.912817	0.399404	0.0886736	0.593145	0.944858	0.16468	0.0104322	0.0223547	0.000745156	0.000745156	0.000745156	0.0298063	0.0163934	0.000745156	0.0372578	0.0298063	0.274963	0.635618	0.0372578	0.000745156	0.000745156	0.000745156	0.000745156	0.0298063	0.0871833	0.698957	1.34575	0.378539	0.000745156	0.014158	0.0305514	0.000745156
30	0.000672948	0.000672948	0.000672948	0.0820996	0.13459	0.256393	0.306191	0.478466	1	0.45424	0.0309556	0.000672948	0.000672948	0.000672948	0.000672948	0.0572005	0.0625841	0.211306	0.320996	0.530956	0.938089	1.20323	0.800808	0.148048	0.000672948	0.000672948	0.000672948	0.0228802	0.0538358	0.026245	0.106999	0.106999	0.587483	1.1467	0.946837	0.613055	0.0228802	0.0228802	0.000672948	0.150067	0.162853	0.304172	0.851952	1.13594	0.65747	0.277927	0.000672948	0.0726783	0.0982503
31	0.193036	0.0421503	0.086744	0.309102	0.0836897	0.0409285	0.0409285	0.406231	1	0.598045	0.389126	0.372022	0.193036	0.101405	0.0445938	0.0323763	0.211973	0.103849	0.0305437	0.0293219	0.268173	0.660354	0.58766	0.229688	0.248015	0.101405	0.317043	0.0610874	0.0464264	0.12584	0.163103	0.0818571	0.183873	0.718387	0.645693	0.694563	0.33598	0.64325	0.317043	0.205254	0.16066	0.354918	0.588882	0.630422	0.312767	0.407453	0.459988	0.46121	0.204032
32	0.00211864	0.00211864	0.00211864	0.00211864	1	0.457627	0.00211864	0.211864	0.440678	0.682203	0.211864	0.00211864	0.00211864	0.00211864	0.00211864	0.00211864	0.00211864	0.548729	0.141949	0.0826271	0.150424	0.294492	0.362288	0.0190678	0.00211864	0.00211864	0.00211864	0.423729	0.00211864	0.00211864	0.211864	0.00211864	0.211864	1.06144	1.07839	1.04449	0.635593	0.00211864	0.00211864	0.00211864	0.00211864	0.00211864	1.05932	1.26907	0.841102	1.27542	0.211864	0.00211864	0.00211864
33	0.39473	0.671567	0.767822	1	0.682663	0.672122	0.694591	0.702635	0.758946	0.656311	0.665187	0.299584	0.39473	0.405548	0.522053	0.602219	0.679612	0.87018	0.611373	0.682108	0.66491	0.667961	0.576422	0.566158	0.452427	0.405548	0.305132	0.218031	0.272122	0.326214	0.340083	0.278502	0.6957	0.74896	0.784743	0.793897	0.660749	0.391401	0.305132	0.608877	0.769487	0.753675	0.73509	0.822191	0.579473	0.563384	0.514286	0.342025	0.389182
34	0.444678	0.389617	0.651285	1	0.840063	0.574725	0.47247	0.8301	0.742528	0.423702	0.2129	0.372313	0.444678	0.452019	0.492396	0.450446	0.607236	0.802307	0.646565	0.699528	1.16203	1.22863	0.848453	0.47247	0.284216	0.452019	0.295228	0.309911	0.0702674	0.12795	0.268485	0.237546	0.48925	0.760357	0.854221	0.586261	0.3828	0.329837	0.295228	0.363398	0.431568	0.734137	1.19979	1.0021	0.767698	0.518091	0.298374	0.147352	0.230205
35	0.432597	0.534445	0.579553	0.847745	0.966137	0.856663	1	0.92594	0.959545	0.949464	0.836629	0.689156	0.432597	0.582138	0.625565	0.547628	0.785059	0.974409	1.00504	0.957865	0.929689	0.99483	0.891043	0.764896	0.639783	0.582138	0.564043	0.556417	0.466589	0.33398	0.414631	0.439964	0.592607	0.800698	0.878635	0.969756	0.849425	0.670803	0.564043	0.312653	0.482874	0.615743	0.791651	1.13752	1.03994	0.765413	0.621559	0.479643	0.499935
36	0.794319	0.54333	0.474649	1	0.894642	0.675297	0.562028	0.890687	0.785329	0.66379	0.492269	0.73247	0.794319	0.56922	0.485077	0.512406	0.718087	0.633945	0.636102	0.68105	0.88817	0.912981	0.78425	0.671701	0.796117	0.56922	0.663071	0.611291	0.635743	0.774182	0.708019	0.744696	0.898957	1.04171	0.729234	0.996404	0.514204	0.755124	0.663071	0.471054	0.444444	0.459907	0.831715	1.01402	0.661992	0.354908	0.667026	0.688601	0.633225
37	0.457558	0.461497	0.685183	0.836208	1	0.836887	0.52044	0.661415	0.925166	0.784463	0.721988	0.521527	0.457558	0.468695	0.609127	0.766128	0.923401	0.967405	0.6898	0.772511	0.870297	0.965775	1.02879	0.772783	0.703789	0.468695	0.554529	0.499389	0.467201	0.513649	0.479153	0.572864	0.561456	0.72484	0.805921	0.636154	0.520304	0.502648	0.554529	0.43868	0.471411	0.562135	0.815157	0.989814	0.661958	0.520983	0.508624	0.329893	0.56716
38	0.000424989	0.0820229	0.222694	0.898003	1	0.233319	0.227794	0.0569486	0.479388	0.159796	0.0454739	0.000424989	0.000424989	0.0318742	0.105397	0.232894	0.736507	0.699533	0.20442	0.0956226	0.0862728	0.475988	0.192095	0.0420739	0.00892478	0.0318742	0.0582235	0.138972	0.0424989	0.0641734	0.0569486	0.106672	0.111347	0.340841	0.464938	0.257969	0.0424989	0.0463238	0.0582235	0.123247	0.0356991	0.0582235	0.199745	0.486613	0.18147	0.0569486	0.101997	0.0637484	0.0849979
39	0.265508	0.136333	0.324813	0.537151	0.581459	0.427062	0.500682	0.631902	1	0.753238	0.422972	0.503067	0.265508	0.284254	0.111452	0.223586	0.551125	0.724267	0.793115	0.493183	0.802658	1.08725	1.12645	0.458078	0.358214	0.284254	0.275733	0.301295	0.323108	0.133606	0.170416	0.24983	0.210975	0.71711	1.03715	0.908316	0.487048	0.4182	0.275733	0.263122	0.265849	0.464894	1.02181	1.06374	0.823449	0.78289	0.438309	0.257328	0.237219
40	0.209787	0.163546	0.295745	0.467234	0.452908	0.48	1	0.992057	0.771915	0.597305	0.329929	0.25844	0.209787	0.153759	0.236596	0.266383	0.341702	0.33617	0.478723	0.798014	0.853617	0.81305	0.508511	0.323262	0.203404	0.153759	0.232908	0.152199	0.199007	0.11773	0.177305	0.269787	0.462837	0.640426	0.917589	0.866241	0.375319	0.262979	0.232908	0.0967376	0.10383	0.189504	0.361844	0.487234	0.404681	0.221844	0.073617	0.190496	0.10695
41	0.000445831	0.0463665	0.149354	0.536781	0.529202	0.000445831	0.0227374	0.474811	1	0.739634	0.47169	0.0891663	0.000445831	0.0120374	0.0200624	0.0646456	0.280874	0.42354	0.0182791	0.0637539	0.400357	0.956754	0.778868	0.214891	0.0303165	0.0120374	0.0298707	0.173428	0.184128	0.0298707	0.039679	0.000445831	0.179224	0.489077	1.14757	0.717789	0.364244	0.0606331	0.0298707	0.000445831	0.0361123	0.000445831	0.435577	0.678556	0.548819	0.159162	0.0597414	0.0129291	0.0236291
42	0.311175	0.476754	0.546493	0.701672	0.67394	0.477977	0.667618	1	0.940661	0.94637	0.638866	0.368883	0.311175	0.329527	0.471248	0.465334	0.511827	0.674144	0.45106	0.469617	0.981852	0.989192	0.87133	0.660073	0.196778	0.329527	0.497961	0.508361	0.371533	0.27345	0.386419	0.253263	0.709217	0.914356	1.06015	0.740824	0.743067	0.428018	0.497961	0.180465	0.348491	0.8177	1.09931	0.926591	0.939437	0.79425	0.371737	0.286705	0.162928
43	0.184628	0.208268	0.411444	0.677052	0.949933	1	0.726149	0.518002	0.499818	0.459813	0.337374	0.263911	0.184628	0.168505	0.143169	0.338586	0.682992	0.955025	0.943266	0.567099	0.471936	0.38344	0.342708	0.265365	0.205843	0.168505	0.132622	0.141593	0.111892	0.13238	0.139532	0.250091	0.349133	0.626015	0.694872	0.731968	0.489756	0.197478	0.132622	0.173718	0.334586	0.472421	0.710147	0.924476	0.880349	0.810159	0.472906	0.235422	0.209601
44	0.374541	0.177479	0.0110159	1	0.893513	0.9388	0.385557	0.316401	0.485924	0.743574	0.516524	0.47552	0.374541	1.66524	0.264382	0.0716034	0.0734394	0.388005	0.228274	0.678703	1.01897	2.04651	1.93635	1.80661	2.42472	1.66524	0.407589	0.0611995	0.122399	0.163403	0.203182	0.174419	0.419829	0.675643	1.21542	1.11077	0.321909	0.5612	0.407589	0.123011	0.567931	0.507344	1.98592	1.23133	1.48103	0.470012	0.503672	0.602203	0.0856793
45	0.37394	0.736315	0.620278	0.757132	0.865844	0.784117	0.483809	1	0.848111	0.478026	0.237471	0.383963	0.37394	0.274094	0.51889	0.602159	0.545875	0.925212	0.743254	0.611411	0.631072	0.674634	0.518504	0.434464	0.329221	0.274094	0.214726	0.154588	0.19815	0.195837	0.35081	0.478026	0.570933	0.898227	1.1623	0.494988	0.475713	0.376253	0.214726	0.595605	0.925983	0.79761	0.944487	0.882035	0.721665	0.714341	0.467618	0.383577	0.175405
46	0.157347	0.139142	0.213264	0.679454	0.772432	1	0.729519	0.812094	0.506502	0.293238	0.338752	0.152146	0.157347	0.421977	0.449935	0.477243	0.820546	1.24642	1.01951	1.05202	0.748375	0.60078	0.631339	0.355007	0.360208	0.421977	0.185306	0.317945	0.353056	0.271782	0.494148	0.630039	0.661248	0.541612	0.797139	0.628739	0.552666	0.171651	0.185306	0.278934	0.319896	0.321847	0.526658	1.4883	1.04876	0.679454	0.335501	0.147594	0.105982
47	0.438596	0.483841	0.818098	0.742382	0.750693	0.473684	0.262235	0.418283	1	0.87904	0.265005	0.373961	0.438596	0.528163	0.486611	0.55217	1.04063	0.644506	0.652816	0.440443	0.692521	0.942752	0.759003	0.443213	0.415512	0.528163	0.226223	0.22253	0.163435	0.259464	0.822715	0.295476	0.770083	0.579871	0.78855	1.36657	0.248384	0.11819	0.226223	0.258541	0.301939	0.520776	0.795937	0.759926	0.353647	0.255771	0.150508	0.0812558	0.111727
48	0.347126	0.635298	0.767484	1	0.733065	0.712743	0.470524	0.523252	0.343647	0.423105	0.481142	0.364702	0.347126	0.551629	0.628341	0.663493	0.725558	0.823325	0.662212	0.569938	0.668803	0.681252	0.640242	0.684548	0.490114	0.551629	0.453497	0.316917	0.369279	0.256866	0.260344	0.174844	0.562248	0.545954	0.6342	0.676309	0.628707	0.537349	0.453497	0.183999	0.332662	0.550531	0.891432	0.836873	0.799341	0.570121	0.450018	0.182168	0.153607
49	0.402655	0.515763	0.474834	0.642423	0.827157	1	0.68031	0.608684	0.740321	0.405144	0.48479	0.382743	0.402655	0.507743	0.634679	0.634679	0.731195	0.661781	0.818861	0.68833	0.89021	0.768529	0.776272	0.561947	0.499447	0.507743	0.371128	0.278485	0.365597	0.417035	0.253872	0.417312	0.638827	0.642423	0.720133	0.754701	0.438606	0.57052	0.371128	0.572456	0.551438	0.687223	0.720409	0.786781	0.747788	0.527655	0.61781	0.566095	0.343197
50	0.126803	0.16266	0.4375	0.831731	0.878806	1	0.82472	0.798478	0.952724	0.564103	0.522035	0.309095	0.126803	0.186498	0.123798	0.304688	0.679487	0.719952	0.731771	0.861979	0.840345	0.810096	0.975361	0.836939	0.591747	0.186498	0.20012	0.204928	0.0757212	0.0657051	0.122997	0.479167	0.856971	1.02664	0.913061	0.776843	0.947316	0.796074	0.20012	0.120393	0.289463	0.758413	0.943309	1.02444	0.817508	0.876002	0.667668	0.15645	0.0651042
51	0.259796	0.24584	0.36876	0.606817	1	0.830113	0.311326	0.399087	0.552603	0.440955	0.320183	0.229737	0.259796	0.224369	0.294418	0.4635	0.624799	0.660762	0.513151	0.494901	0.552603	0.479334	0.493022	0.364198	0.283145	0.224369	0.291465	0.0971551	0.250403	0.241546	0.236983	0.213634	0.339775	0.709877	0.616479	0.459206	0.404724	0.268653	0.291465	0.334675	0.351047	0.517177	0.466184	0.666398	0.656468	0.517982	0.296833	0.327966	0.319109
52	0.263326	0.0522388	0.351013	0.599147	0.724947	0.805704	0.670043	1	0.948561	0.760661	0.770256	0.562367	0.263326	0.303571	0.121002	0.307303	0.616205	0.878731	0.845416	0.938966	0.95016	1.17351	0.960554	0.958422	0.61807	0.303571	0.291844	0.192964	0.127132	0.165778	0.184701	0.445629	0.818497	0.83742	1.17084	1.05943	0.670043	0.535181	0.291844	0.115139	0.39339	0.671908	0.906716	0.887793	0.710821	0.861141	0.650853	0.317164	0.181503
53	0.261261	0.249249	0.474474	0.649507	0.675247	0.492063	0.411411	1	0.928357	0.829687	0.574432	0.429858	0.261261	0.291291	0.320463	0.671386	0.725011	0.8713	0.685972	0.774346	0.801373	0.868726	0.820678	0.697126	0.472758	0.291291	0.29172	0.51952	0.541828	0.549979	0.435864	0.696697	0.703561	0.740026	0.734449	0.595024	0.513085	0.407979	0.29172	0.724582	0.698842	0.697984	0.700558	0.842557	0.848992	0.773488	0.574003	0.464178	0.389103
54	0.18941	0.271407	0.291982	0.523147	0.917398	1	0.591831	0.636914	0.69531	0.473525	0.204539	0.359153	0.18941	0.429349	0.281392	0.366717	0.440242	0.85053	0.98003	0.793041	0.856278	0.866868	0.704085	0.384266	0.291074	0.429349	0.297126	0.0847201	0.0608169	0.106203	0.203026	0.299546	0.550378	0.662027	0.793646	0.582148	0.403631	0.437216	0.297126	0.454463	0.376702	0.55764	0.580938	0.919213	1.0236	0.759758	0.381241	0.573979	0.131014
55	0.464103	0.685937	0.472977	0.574886	0.719279	0.985749	0.868244	0.742673	1	0.767948	0.772788	0.471094	0.464103	0.616564	0.37779	0.435332	0.763108	0.881958	1.03254	1.00269	1.05405	1.1175	0.947298	1.0043	0.734337	0.616564	0.635924	0.340145	0.340683	0.198978	0.214036	0.434525	0.605808	0.873622	1.34472	0.933853	0.81608	0.734337	0.635924	0.710944	0.703146	0.756924	0.865286	1.17128	1.10298	0.852111	1.09115	0.933315	0.525948
56	0.687631	0.872832	0.730301	0.940227	0.967953	1	0.81828	0.837364	0.718778	0.720579	0.610154	0.613035	0.687631	0.612435	0.633859	0.719858	0.785153	0.848107	0.766249	0.68319	0.857229	0.887115	0.807658	0.72514	0.59119	0.612435	0.488988	0.391466	0.416252	0.40923	0.269279	0.382764	0.516774	0.691412	0.762648	0.737562	0.625278	0.429214	0.488988	0.468763	0.679409	0.735522	0.912921	0.944308	0.841745	0.639561	0.6359	0.435516	0.447338
57	0.468787	0.350155	0.557761	0.893088	0.972973	0.977996	0.797417	0.728773	1	0.752691	0.790242	0.658455	0.468787	0.493183	0.394642	0.395838	0.621382	0.760105	0.769912	0.817508	1.01698	1.19039	1.19947	1.07893	0.754604	0.493183	0.303755	0.308539	0.286534	0.303038	0.250658	0.281272	0.655106	1.06099	1.13992	0.991868	0.987563	0.683329	0.303755	0.252093	0.27338	0.43889	0.948577	1.14853	0.911026	0.661086	0.435303	0.337957	0.208084
58	0.551605	0.484444	0.559012	0.788148	1	0.814815	0.954568	0.956543	0.863704	0.791111	0.709136	0.699259	0.551605	0.619753	0.645432	0.671111	0.661235	0.973827	1.03506	0.925926	0.944198	0.96642	0.741728	0.738272	0.802469	0.619753	0.725926	0.495802	0.37037	0.481975	0.621235	0.459753	0.592099	0.563951	0.912593	0.816296	0.803951	0.741235	0.725926	0.463704	0.552099	0.466173	0.915556	1.01827	0.834568	0.951111	0.807407	0.639506	0.604444
59	0.165448	0.154971	0.275341	0.633285	0.724415	0.361111	0.349903	0.698099	1	0.768275	0.358431	0.194444	0.165448	0.133285	0.157164	0.272417	0.569201	0.755361	0.434211	0.490984	0.91886	1.17032	0.868177	0.383041	0.221248	0.133285	0.172515	0.13231	0.151316	0.118665	0.17617	0.337476	0.404483	0.692739	1.00024	0.824318	0.497076	0.255117	0.172515	0.123782	0.262671	0.454191	0.757554	0.744883	0.586014	0.314571	0.271686	0.173733	0.14425
60	0.349242	0.404207	0.421398	0.534268	0.572947	0.905225	0.67021	1	0.913142	0.451255	0.444696	0.596019	0.349242	0.333183	0.240217	0.302873	0.508256	0.52884	0.80276	0.823343	1.06514	0.835331	0.659127	0.435422	0.511875	0.333183	0.353766	0.342456	0.136847	0.255146	0.205836	0.406695	0.335444	0.9715	0.847093	0.70052	0.614793	0.567066	0.353766	0.269622	0.318706	0.501244	0.85501	0.76114	0.961321	0.638091	0.646234	0.488351	0.447862
61	0.494979	0.160662	0.412877	0.457767	0.505021	0.660957	0.679268	1	0.969285	0.426462	0.379209	0.356763	0.494979	1.16716	0.625517	0.331364	0.23922	0.333136	0.629652	0.837566	1.75369	1.97874	2.27939	1.97933	1.34259	1.16716	0.65446	0.379209	0.227998	0.354991	0.222091	0.279386	0.930892	1.38393	1.47962	1.13644	0.152983	0.440047	0.65446	0.0891908	0.206734	0.876551	1.51447	1.31778	0.924395	1.06734	0.393975	0.463083	0.227998
62	0.439694	0.487849	0.559406	0.79658	0.151665	0.188119	0.749325	0.630513	1	0.90189	0.553105	0.512151	0.439694	0.30468	0.428893	0.408641	0.5	0.350585	0.368137	1.13096	1.36769	1.34563	1.0396	0.618812	0.378938	0.30468	0.0747075	0.293429	0.177318	0.135464	0.00315032	0.541404	0.590459	0.99595	1.45365	0.307831	0.589109	0.141764	0.0747075	0.233123	0.226823	0.184518	0.39604	1.60711	0.0958596	0.333483	0.445095	0.427093	0.0193519
63	0.334091	0.229545	0.00227273	1	0.318182	0.472727	0.240909	0.306818	0.756818	0.906818	0.152273	0.00227273	0.334091	0.0909091	0.234091	0.647727	1.05682	0.538636	0.202273	0.313636	0.627273	1.19545	1.02273	0.318182	0.115909	0.0909091	0.7	0.911364	2.55	1.76136	1.47955	2.975	3.50682	2.39091	4.35227	2.38636	2.86818	1.96818	0.7	0.579545	1.97727	1.82045	3.43636	3.31364	3.09091	1.54318	1.825	0.529545	1.23182
64	0.208859	0.0931135	0.645328	0.793404	0.752829	1	0.700938	0.627708	0.899612	0.609764	0.492726	0.220013	0.208859	0.311187	0.306984	0.636114	0.910928	0.76657	1.27789	1.41416	1.37747	1.40188	1.45959	1.14193	0.573876	0.311187	0.0769479	0.0137407	0.107177	0.0753314	0.370191	0.306984	0.420627	0.658907	0.741513	0.779987	0.394924	0.0654704	0.0769479	0.0978015	0.276107	0.731814	0.634659	0.732622	0.951988	0.453282	0.188975	0.0423537	0.113805
65	0.231519	0.237536	0.326074	0.677937	1	0.850716	0.457593	0.433238	0.466189	0.389971	0.359312	0.187966	0.231519	0.188539	0.238395	0.27765	0.580802	1.02665	0.809742	0.578223	0.54384	0.573066	0.35043	0.190544	0.241261	0.188539	0.190258	0.236963	0.0716332	0.277364	0.333811	0.404871	0.405731	0.811461	1.05186	0.604011	0.248711	0.171633	0.190258	0.205444	0.330372	0.64298	0.812321	0.989685	0.729226	0.326648	0.182808	0.0765043	0.264756
66	0.456088	0.678144	0.83982	0.944112	1	0.584331	0.634731	0.957585	0.497006	0.568363	0.579341	0.375749	0.456088	0.498004	0.61477	0.817864	0.889721	0.632236	0.810878	0.661677	0.868762	0.917166	0.667166	0.46507	0.437126	0.498004	0.235529	0.100798	0.126248	0.1502	0.261976	0.513972	0.432136	0.795908	0.907186	0.790419	0.567365	0.427645	0.235529	0.47505	0.415669	0.904691	0.768463	1.05739	0.75998	0.868263	0.763473	0.427146	0.239521
67	0.0759127	0.077448	0.215455	0.365404	0.510747	0.315592	0.459229	0.403446	1	0.677755	0.301433	0.167008	0.0759127	0.0897305	0.111395	0.250085	0.296486	0.273456	0.235244	0.270215	0.520641	0.717332	0.71392	0.466735	0.205049	0.0897305	0.43654	0.331627	0.230638	0.0627772	0.0748891	0.110884	0.178267	0.511088	1.02559	0.927499	0.674002	0.416923	0.43654	0.127943	0.0953599	0.103889	0.38741	0.598772	0.723132	0.618219	0.37871	0.327533	0.201808
68	0.272397	0.54265	0.569873	0.679096	1	0.636529	0.679756	0.585547	0.843755	0.698565	0.344663	0.23775	0.272397	0.256723	0.582082	0.570863	0.682891	0.748556	0.76951	0.726613	0.605511	0.679591	0.629929	0.297641	0.245504	0.256723	0.291041	0.230985	0.211186	0.265633	0.495463	0.719023	0.774295	0.735852	0.790629	0.818512	0.546115	0.399934	0.291041	0.432437	0.721003	0.795248	0.904141	0.745092	0.77512	0.715558	0.580762	0.439036	0.316944
69	0.255649	0.127615	0.184519	0.408787	0.559833	0.524686	0.45523	0.391213	1	0.776569	0.452301	0.1159	0.255649	0.17364	0.0543933	0.0958159	0.239331	0.501255	0.69205	0.376987	0.596234	0.605439	0.561088	0.44728	0.138912	0.17364	0.148536	0.175314	0.218828	0.135146	0.113808	0.0794979	0.332636	0.173222	0.780753	0.617155	0.4159	0.234728	0.148536	0.209205	0.134728	0.00041841	0.329289	0.543096	0.740586	0.666946	0.169038	0.117992	0.111715
70	0.315782	0.193644	0.60975	0.696876	0.727983	0.623889	0.576084	0.761918	1	0.825074	0.658901	0.691489	0.315782	0.388096	0.232427	0.425936	0.62537	0.676138	0.610827	0.711823	0.726501	1.01347	0.984918	0.770671	0.651225	0.388096	0.342041	0.200646	0.263668	0.347832	0.166846	0.304067	0.668866	0.891058	0.844869	0.820765	0.553999	0.513601	0.342041	0.178966	0.138433	0.332615	0.59561	0.726501	0.769055	0.62968	0.410584	0.201454	0.163345
71	0.0289133	0.0568295	0.000498504	0.445165	0.539382	0.25673	0.523928	0.732802	1	0.958126	0.35992	0.0653041	0.0289133	0.00697906	0.0403789	0.0488534	0.122632	0.197906	0.217846	0.415254	0.79013	1.00548	0.934696	0.398804	0.0314058	0.00697906	0.000498504	0.0338983	0.0289133	0.0144566	0.000498504	0.0333998	0.506979	0.79661	1.25324	1.31256	0.428714	0.0493519	0.000498504	0.000498504	0.126122	0.291625	0.908774	1.45314	1.18893	1.18245	0.265204	0.0284148	0.000997009
72	0.226568	0.390425	0.475388	0.430209	0.418071	0.383682	0.588672	0.618341	1	0.909643	0.475388	0.28793	0.226568	0.154417	0.300742	0.339177	0.277815	0.425489	0.448415	0.676332	0.934592	1.47808	1.14498	0.770735	0.359407	0.154417	0.0681052	0.0485502	0.169926	0.101821	0.164531	0.197572	0.428186	0.844909	1.26972	0.86379	0.630479	0.226568	0.0681052	0.226568	0.441672	0.491571	0.643291	0.898179	0.796359	0.740391	0.402562	0.0761969	0.0708024
73	0.183847	0.292951	0.327311	0.728657	0.87779	0.75062	0.638328	1	0.915693	0.490259	0.341835	0.163656	0.183847	0.199433	0.144881	0.348565	0.614949	0.746015	0.8452	0.890188	1.06235	1.14276	0.782501	0.321289	0.211831	0.199433	0.377612	0.327311	0.251151	0.231668	0.235919	0.428268	0.515763	0.907899	1.13036	0.716968	0.433227	0.257882	0.377612	0.0995395	0.371591	0.663479	0.856181	1.35636	0.935884	0.650018	0.376196	0.236982	0.255756
74	0.379765	0.28563	0.478592	0.596188	0.584457	0.53871	0.606745	0.787977	1	0.988563	0.793548	0.556598	0.379765	0.490029	0.360117	0.363343	0.512903	0.594721	0.586217	0.809677	0.854252	1.17478	1.08563	0.946628	0.520821	0.490029	0.468035	0.507331	0.555718	0.494721	0.522874	0.580059	0.914076	1.06804	1.24956	1.11026	1.22199	0.492082	0.468035	0.48739	0.361877	0.502933	0.633138	0.993842	0.760704	0.692082	0.424633	0.41437	0.321701
75	0.188536	0.172158	0.59722	0.740811	0.814131	0.50219	0.551133	0.724624	1	0.7749	0.482575	0.291564	0.188536	0.262617	0.235955	0.574748	0.694915	0.594744	0.439726	0.552657	0.6753	0.799467	0.842506	0.67092	0.380309	0.262617	0.313274	0.33346	0.29861	0.297848	0.138831	0.188155	0.492287	0.670349	0.74443	0.99562	0.575319	0.316321	0.313274	0.13426	0.156732	0.399543	0.664254	0.764997	0.546182	0.459912	0.341649	0.217102	0.267949
76	0.387056	0.425699	0.694314	0.656299	0.513352	0.458687	0.696827	1	0.944706	0.65787	0.579642	0.541627	0.387056	0.375118	0.384543	0.519321	0.530003	0.5011	0.685517	0.751178	0.788564	0.886899	0.868049	0.968269	0.773484	0.375118	0.576814	0.240653	0.239711	0.252278	0.245994	0.393654	0.48979	0.767201	1.19855	1.03801	0.878102	0.531574	0.576814	0.198555	0.41596	0.545397	0.711593	0.845429	0.795162	0.789193	0.44612	0.272385	0.253534
77	0.222046	0.21826	0.276105	0.648354	0.802958	0.508276	0.535658	0.858426	1	0.755855	0.538475	0.341609	0.222046	0.307625	0.162881	0.422257	0.632946	0.53962	0.525973	0.5567	0.83888	0.937401	0.777338	0.474467	0.318278	0.307625	0.177584	0.155749	0.169924	0.205494	0.280243	0.396285	0.549216	0.829724	0.989347	0.737806	0.526149	0.301814	0.177584	0.356401	0.345571	0.569026	0.840025	0.825497	0.745994	0.539708	0.301109	0.29926	0.3056
78	0.378975	0.14262	0.116991	0.580209	0.825107	0.708353	0.583768	0.899383	1	0.796868	0.388942	0.29402	0.378975	0.326531	0.223066	0.128856	0.433555	0.644518	0.434029	0.562648	0.972947	1.03156	0.828666	0.570005	0.444945	0.326531	0.260797	0.24822	0.101804	0.0576649	0.073327	0.177029	0.608211	1.07617	0.941623	0.68747	0.6215	0.405316	0.260797	0.070954	0.0605126	0.442572	1.00332	1.04461	0.789274	0.488609	0.459896	0.248932	0.076412
79	0.616026	0.627142	0.328856	0.371237	1	0.967578	0.697545	0.650301	0.97383	0.812645	0.754979	0.559518	0.616026	0.584993	0.554192	0.288096	0.483326	0.701714	0.556044	0.562761	0.788328	1.00996	0.806392	0.852246	0.729504	0.584993	0.423807	0.513201	0.399491	0.334646	0.333951	0.239694	0.410144	0.530338	0.852941	0.843214	0.801992	0.678555	0.423807	0.39208	0.365679	0.299907	0.659101	0.89208	0.977304	0.751969	0.548865	0.50579	0.508569
80	0.0859313	0.31215	0.683453	0.930056	0.774181	0.776179	0.533573	0.63789	1	0.802158	0.266587	0.171063	0.0859313	0.243405	0.266587	0.445643	0.46283	0.545564	0.445643	0.395683	0.751399	1.1247	1.17066	0.659472	0.240608	0.243405	0.151479	0.0967226	0.0135891	0.0315747	0.0639488	0.181855	0.447642	1.004	1.30376	1.15308	0.738609	0.42446	0.151479	0.0479616	0.265787	0.974021	1.18026	1.41247	1.04756	0.72462	0.378497	0.0947242	0.0963229
81	0.390411	0.439452	0.336438	0.652603	0.987397	0.779726	0.535342	1	0.980822	0.766575	0.627123	0.265479	0.390411	0.397534	0.420274	0.528767	0.571781	0.801918	0.856438	0.70274	0.77726	0.683836	0.865753	0.699452	0.414521	0.397534	0.489863	0.406575	0.270137	0.338356	0.200548	0.235616	0.309863	0.798082	0.923014	0.523014	0.649589	0.373151	0.489863	0.639452	0.309041	0.327945	0.613973	0.961096	0.898356	0.702466	0.513973	0.431507	0.410137
82	0.191752	0.204507	0.161565	0.534014	0.676658	0.27551	0.20068	0.962585	1	0.923044	0.428359	0.163478	0.191752	0.162415	0.154762	0.18006	0.443027	0.536139	0.357355	0.282313	0.836947	1.11352	1.10565	0.570578	0.203444	0.162415	0.377764	0.41369	0.333971	0.200043	0.0982143	0.0873724	0.187075	0.788478	1.07547	0.93006	0.427934	0.216199	0.377764	0.137117	0.0550595	0.195366	0.746599	1.06101	0.761054	0.264881	0.216837	0.298257	0.181335
83	0.0873871	0.0337897	0.146519	0.216429	0.659482	0.455578	0.634722	0.615788	1	0.649578	0.465773	0.148849	0.0873871	0.122925	0.10836	0.122925	0.332071	0.438683	0.464317	0.660064	0.86455	1.10545	0.87125	0.573551	0.365569	0.122925	0.138946	0.0530149	0.059132	0.0850568	0.131955	0.251966	0.136033	0.527527	1.03233	0.584329	0.254879	0.244684	0.138946	0.168657	0.195747	0.360618	0.659773	0.956598	0.882901	0.667346	0.408389	0.221089	0.281095
84	0.165299	0.0906604	0.195389	0.258304	0.861665	0.430637	0.708089	1	0.910903	0.87925	0.817898	0.260649	0.165299	0.232513	0.152013	0.172724	0.374365	0.409535	0.516608	0.962485	1.31966	1.60414	1.3388	0.848378	0.4068	0.232513	0.401329	0.0781555	0.0523642	0.0769832	0.280578	0.161782	0.110981	0.620164	1.17585	0.907386	0.228996	0.407972	0.401329	0.105119	0.31653	0.332943	0.62329	0.933568	1.1821	1.11762	0.543572	0.393904	0.144979
85	0.374847	0.313925	0.63925	0.767345	0.896666	0.818583	1	0.889066	0.654082	0.37644	0.287938	0.279603	0.374847	0.143663	0.254842	0.415543	0.648076	0.733023	0.710591	0.890169	0.907575	0.839299	0.563251	0.235474	0.319809	0.143663	0.0703604	0.0896053	0.0448639	0.0638637	0.192204	0.363692	0.817602	0.839054	0.994974	0.912111	0.831086	0.475607	0.0703604	0.253861	0.485291	0.774455	0.979652	0.894459	1.0635	0.901937	0.547928	0.125276	0.0554057
86	0.349794	0.259259	0.541642	0.644327	1	0.722908	0.600235	0.401137	0.629434	0.433275	0.211248	0.277876	0.349794	0.227905	0.286694	0.376249	0.475211	0.71213	0.756418	0.52087	0.662943	0.647266	0.533608	0.295904	0.135411	0.227905	0.145209	0.186361	0.0828924	0.147756	0.181266	0.270429	0.321967	0.884578	0.661572	0.363316	0.324515	0.236723	0.145209	0.26553	0.332745	0.422693	0.784832	1.1262	0.625906	0.494219	0.364687	0.344111	0.284539
87	0.317677	0.430675	0.733809	0.871737	1	0.718544	0.5014	0.42932	0.422365	0.323548	0.29365	0.239364	0.317677	0.20766	0.39066	0.545931	0.690994	0.826213	0.682233	0.591816	0.671484	0.581158	0.497787	0.420649	0.269894	0.20766	0.1746	0.190769	0.222292	0.217505	0.163852	0.349201	0.502665	0.706079	0.694608	0.520549	0.404661	0.220847	0.1746	0.222292	0.452443	0.646554	0.825309	1.01499	0.757745	0.441965	0.295457	0.197995	0.226176
88	0.00042517	0.172194	0.789541	1	0.580782	0.481718	0.321854	0.380952	0.390731	0.453231	0.311224	0.0344388	0.00042517	0.0437925	0.0310374	0.114371	0.501276	0.372024	0.158163	0.22449	0.371599	0.506803	0.455782	0.701105	0.318027	0.0437925	0.00042517	0.00042517	0.00042517	0.0170068	0.0297619	0.00042517	0.0535714	0.388605	0.457058	0.778486	0.109269	0.0854592	0.00042517	0.0361395	0.22619	0.393282	0.428571	0.744048	0.179847	0.593963	0.155187	0.0633503	0.00297619
[truncated: 16 more columns]

## Sheet: S12 Fig
S12 Fig	Includes 70 cells with measured uni-directional responses.
cell nr.	Peak widening index	Peak response saturation
1	-0.0641943	1.00649
2	-0.00468981	0.832709
3	-0.0699526	0.874389
4	0.016142	1.03189
5	-0.177806	1.00464
6	0	1.21255
7	-0.204039	1.3311
8	0.0773037	1.00659
9	0.203342	0.896341
10	0.253245	1.11335
11	0.150941	1.02783
12	0.0169678	0.797027
13	0.32197	1.06041
14	0.33759	0.973702
15	0.16207	1.16021
16	0.0593136	1.15867
17	0.0729285	0.696776
18	0.128912	0.77237
19	0.0579048	0.822392
20	0.0686746	1.47525
21	-0.167203	0.702104
22	0	1.0493
23	0.0123607	0.285476
24	0	0.829622
25	0.147165	1.02404
26	-0.0893463	0.87456
27	0.242278	1.03938
28	0.0360058	0.978166
29	0.0481621	0.930283
30	-0.103418	0.833722
31	-0.106921	0.899833
32	0.337837	0.613428
33	0	0.580431
34	0.0787166	0.689865
35	0	1.13146
36	0	0.77845
37	-0.0645939	1.00228
38	0.169832	1.02324
39	0.133019	0.846881
40	0.537228	0.831034
41	-0.136424	1.04436
42	-0.260364	0.949079
43	0.03597	1.17004
44	0.618016	1.09639
45	0.651481	1.50507
46	-0.205345	0.851022
47	0.339463	0.274674
48	-0.118228	0.549714
49	0.45922	0.86739
50	0.289245	0.699434
51	-0.176832	0.80365
52	0.280309	0.775456
53	-0.0794415	1.13737
54	-0.0577535	0.691938
55	0.16075	1.1641
56	0.0564635	0.842518
57	0	0.940155
58	0.136166	0.846213
59	0.110757	0.807864
60	0.0511532	0.947495
61	0.0936516	0.958545
62	-2.47332e-10	1.03341
63	0.058562	0.828806
64	-0.204771	0.900798
65	0.0413464	1.03538
66	0.0654855	1.07082
67	-0.0393237	1.35702
68	0.0874618	0.853389
69	0.362109	0.661564
70	-0.0404617	0.900601

## Sheet: S13 Fig
S13 Fig
Fits were calculated in MATLAB R2014a using the Curve Fitting Toolbox
		adjusted R²			AIC			BIC
		FSGM	eFSGM		FSGM	eFSGM		FSGM	eFSGM
		0.170091	0.07829		22.8536	24.8483		23.8235	26.303
		0.64093	0.652401		44.4547	44.8007		45.4245	46.2554
		0.582172	0.573545		22.095	23.0759		23.0648	24.5306
		0.402448	0.341038		35.0797	36.9892		36.0495	38.444
		0.649802	0.651193		27.3671	28.055		28.3369	29.5097
		0.879517	0.922512		10.3458	5.78498		11.3156	7.2397
		0.475826	0.497099		24.7984	25.0369		25.7682	26.4916
		0.664058	0.807062		32.6473	26.7282		33.6171	28.1829
		0.905146	0.91384		15.2675	14.8496		16.2373	16.3044
		0.738994	0.923784		39.2045	25.1686		40.1744	26.6233
		-0.0550494	-0.00640756		28.8234	28.9927		29.7932	30.4474
		0.879051	0.893594		30.8545	30.0529		31.8243	31.5077
		0.912239	0.916702		7.80327	7.91275		8.77308	9.36747
		0.809737	0.808178		9.9016	10.7352		10.8714	12.1899
		0.510496	0.921596		47.6508	26.4083		48.6206	27.863
		0.896969	0.885589		17.4114	19.4043		18.3812	20.859
		0.963975	0.968402		12.9219	12.0843		13.8917	13.539
		0.648621	0.609686		25.9028	27.8995		26.8726	29.3543
		0.51694	0.715486		31.9707	26.3541		32.9405	27.8088
		0.878597	0.870849		31.4028	32.8809		32.3726	34.3356
		0.903149	0.898743		31.5208	32.7903		32.4906	34.245
		0.392917	0.500679		20.8437	19.2344		21.8135	20.6891
		0.677266	0.661533		29.5824	30.8893		30.5522	32.344
		0.806414	0.879252		16.456	11.5275		17.4258	12.9822
		0.800079	0.778541		34.3408	36.3043		35.3106	37.759
		0.832271	0.82087		21.7453	23.2701		22.7151	24.7248
		0.797311	0.895228		28.5332	21.3503		29.503	22.805
		0.232733	0.618832		30.5585	22.8991		31.5284	24.3538
		0.847693	0.841782		9.24143	10.434		10.2112	11.8887
		0.771928	0.754099		14.8874	16.5262		15.8572	17.981
		-0.110248	0.246581		36.1557	32.2387		37.1255	33.6934
		0.660917	0.623701		29.9838	31.9691		30.9536	33.4238
		0.733056	0.732826		25.7471	26.4931		26.7169	27.9478
		0.735625	0.808596		22.3058	19.1656		23.2756	20.6203
		0.536716	0.502687		37.0798	38.6661		38.0497	40.1208
		0.891221	0.878594		13.4268	15.4803		14.3966	16.935
		0.668736	0.704137		28.9081	28.2876		29.8779	29.7423
		0.92132	0.912956		17.2487	19.1966		18.2185	20.6514
		0.84779	0.833591		33.7133	35.5193		34.6831	36.974
		0.844042	0.861517		16.7466	16.0563		17.7164	17.511
		0.92511	0.917188		12.0906	14.033		13.0605	15.4877
		0.887279	0.884756		-31.4133	-30.4119		-30.4434	-28.9572
		0.246101	0.182662		21.609	23.3142		22.5788	24.7689
		0.644886	0.851321		21.5453	11.8332		22.5151	13.288
		0.811561	0.791365		26.1901	28.1475		27.1599	29.6022
		0.704473	0.750977		31.6644	30.3454		32.6342	31.8002
		0.951274	0.966319		-0.428289	-4.12378		0.541524	-2.66906
		0.966108	0.972431		16.5756	14.8333		17.5454	16.288
		0.970732	0.965764		0.924274	3.54141		1.89409	4.99613
		0.742994	0.721402		26.8721	28.5759		27.8419	30.0306
		0.971326	0.977995		21.6322	19.191		22.602	20.6457
		0.334558	0.261417		21.1036	23.0906		22.0734	24.5453
		0.33915	0.307432		8.72863	10.0268		9.69844	11.4816
		-1.28477	-0.246644		33.7021	27.168		34.6719	28.6227
		0.0241404	0.2983		29.4347	26.2127		30.4046	27.6674
		0.962074	0.962627		10.4356	10.9948		11.4054	12.4495
		0.675244	0.664105		15.6495	16.7899		16.6193	18.2446
		0.840593	0.912305		20.0428	13.6073		21.0126	15.062
		0.684187	0.652073		30.7485	32.6462		31.7183	34.101
		0.863348	0.987519		30.3722	2.38943		31.342	3.84415
		0.56695	0.524917		11.7755	13.6228		12.7453	15.0776
		0.981723	0.99005		12.8381	6.27699		13.8079	7.73171
		0.791354	0.811467		26.5199	26.0392		27.4897	27.4939
		0.352514	0.716057		48.0822	38.926		49.052	40.3807
		0.61928	0.870544		30.9417	18.7326		31.9115	20.1874
		0.779595	0.81365		-6.719	-7.99736		-5.74918	-6.54264
		0.915178	0.932976		16.1835	14.0931		17.1533	15.5479
		0.160284	0.255917		23.6146	22.8993		24.5844	24.354
		0.705568	0.749345		37.3696	36.1737		38.3394	37.6284
		0.836657	0.818508		27.1726	29.1726		28.1424	30.6273
		0.662525	0.646423		19.8131	21.1081		20.783	22.5629
		0.79656	0.834694		32.3371	30.5819		33.3069	32.0366
		0.939643	0.964705		11.2283	5.52549		12.1981	6.98021
		0.912011	0.928266		9.86051	8.14528		10.8303	9.6
		0.925335	0.92849		21.4629	21.6804		22.4327	23.1351
		0.886308	0.873683		18.8014	20.8008		19.7713	22.2555
		0.637076	0.835214		35.0177	26.2788		35.9875	27.7335
		-0.0559922	0.0735349		36.8149	35.9803		37.7847	37.435
		0.899961	0.888973		30.4442	32.4305		31.414	33.8852
		0.782233	0.92077		34.8495	23.4524		35.8193	24.9071
		0.521967	0.652521		33.9735	30.8815		34.9433	32.3362
		0.68137	0.907569		32.2139	18.0987		33.1837	19.5535
		0.357878	0.256063		26.9609	29.4627		27.9307	30.9175
		0.922949	0.967293		20.5976	11.0508		21.5674	12.5055
		0.848425	0.910725		24.2994	18.6827		25.2693	20.1375
		0.870732	0.902069		24.0033	21.4074		24.9731	22.8621
		0.857885	0.909799		31.7246	27.0052		32.6944	28.4599
		0.875113	0.900248		34.1681	32.2071		35.1379	33.6619
		0.276678	0.30067		33.7461	34.077		34.7159	35.5317
	median	0.779595	0.82087	mean	23.6557	21.5209	mean	24.6255	22.9756

## Sheet: S14 Fig
S14 Fig
Normalization Model
Data (both columns)					Column A (attention focused; 5 parameter fit)					Column B (attention de-focused; 6 parameter fit)
theta	attin	attfix	AI		theta	attin	attfix	AI		theta	attin	attfix	AI
-180	17.42	15.59	0.0803544		-180	17.9066	17.9293	-0.000633915		-180	18.0146	16.6391	0.0396917
-150	18.21	16.5	0.0409793		-179.5	17.8979	17.9296	-0.000885752		-179.5	17.9917	16.6396	0.0390426
-120	22.36	22.83	0.0035536		-179	17.8897	17.9303	-0.00113402		-179	17.9696	16.6407	0.0383982
-90	28.93	29.89	-0.0355283		-178.5	17.882	17.9314	-0.00137877		-178.5	17.9483	16.6422	0.0377586
-60	31.63	34.12	-0.0451284		-178	17.8747	17.9327	-0.00162002		-178	17.9276	16.6442	0.0371237
-30	29.46	28.04	0.0279624		-177.5	17.868	17.9345	-0.0018578		-177.5	17.9077	16.6467	0.0364936
0	29.95	25.98	0.100755		-177	17.8617	17.9366	-0.00209216		-177	17.8886	16.6498	0.0358683
30	36.97	31.23	0.10205		-176.5	17.8558	17.939	-0.00232312		-176.5	17.8702	16.6533	0.0352479
60	42.07	36.68	0.0704244		-176	17.8505	17.9418	-0.00255073		-176	17.8525	16.6574	0.0346323
90	38.69	31.73	0.0977665		-175.5	17.8456	17.9449	-0.002775		-175.5	17.8356	16.6619	0.0340216
120	29.22	23.38	0.117889		-175	17.8412	17.9484	-0.00299598		-175	17.8194	16.667	0.0334158
150	21.32	17.96	0.109672		-174.5	17.8373	17.9523	-0.0032137		-174.5	17.804	16.6726	0.0328149
					-174	17.8338	17.9565	-0.0034282		-174	17.7893	16.6788	0.0322189
					-173.5	17.8308	17.9611	-0.0036395		-173.5	17.7753	16.6854	0.0316278
					-173	17.8283	17.966	-0.00384763		-173	17.7621	16.6926	0.0310417
					-172.5	17.8263	17.9714	-0.00405264		-172.5	17.7497	16.7003	0.0304605
					-172	17.8248	17.9771	-0.00425455		-172	17.738	16.7086	0.0298843
					-171.5	17.8237	17.9832	-0.00445339		-171.5	17.727	16.7174	0.0293131
					-171	17.8232	17.9897	-0.0046492		-171	17.7168	16.7267	0.0287468
					-170.5	17.8231	17.9965	-0.004842		-170.5	17.7074	16.7366	0.0281855
					-170	17.8235	18.0038	-0.00503184		-170	17.6988	16.747	0.0276292
					-169.5	17.8245	18.0115	-0.00521873		-169.5	17.6909	16.7581	0.0270778
					-169	17.8259	18.0196	-0.00540272		-169	17.6837	16.7696	0.0265314
					-168.5	17.8278	18.028	-0.00558382		-168.5	17.6774	16.7818	0.0259901
					-168	17.8303	18.037	-0.00576208		-168	17.6718	16.7945	0.0254536
					-167.5	17.8333	18.0463	-0.00593753		-167.5	17.667	16.8078	0.0249222
					-167	17.8368	18.0561	-0.00611018		-167	17.663	16.8217	0.0243957
					-166.5	17.8408	18.0663	-0.00628008		-166.5	17.6598	16.8362	0.0238742
					-166	17.8454	18.077	-0.00644725		-166	17.6574	16.8513	0.0233577
					-165.5	17.8505	18.0881	-0.00661172		-165.5	17.6558	16.8671	0.0228461
					-165	17.8561	18.0996	-0.00677352		-165	17.655	16.8834	0.0223395
					-164.5	17.8623	18.1117	-0.00693267		-164.5	17.655	16.9004	0.0218378
					-164	17.8691	18.1242	-0.00708922		-164	17.6558	16.918	0.021341
					-163.5	17.8764	18.1372	-0.00724317		-163.5	17.6575	16.9362	0.0208491
					-163	17.8843	18.1508	-0.00739457		-163	17.66	16.9551	0.0203622
					-162.5	17.8928	18.1648	-0.00754344		-162.5	17.6633	16.9747	0.0198801
					-162	17.9019	18.1793	-0.00768981		-162	17.6675	16.995	0.019403
					-161.5	17.9115	18.1944	-0.0078337		-161.5	17.6725	17.0159	0.0189306
					-161	17.9218	18.21	-0.00797514		-161	17.6784	17.0375	0.0184632
					-160.5	17.9327	18.2261	-0.00811416		-160.5	17.6852	17.0598	0.0180005
					-160	17.9442	18.2428	-0.00825078		-160	17.6928	17.0828	0.0175427
					-159.5	17.9563	18.26	-0.00838503		-159.5	17.7014	17.1065	0.0170897
					-159	17.9691	18.2778	-0.00851694		-159	17.7108	17.131	0.0166415
					-158.5	17.9825	18.2962	-0.00864652		-158.5	17.7211	17.1561	0.016198
					-158	17.9966	18.3152	-0.00877381		-158	17.7323	17.1821	0.0157593
					-157.5	18.0114	18.3348	-0.00889882		-157.5	17.7444	17.2088	0.0153253
					-157	18.0268	18.355	-0.00902159		-157	17.7575	17.2362	0.014896
					-156.5	18.0429	18.3759	-0.00914213		-156.5	17.7715	17.2644	0.0144715
					-156	18.0597	18.3973	-0.00926048		-156	17.7864	17.2934	0.0140515
					-155.5	18.0773	18.4195	-0.00937664		-155.5	17.8022	17.3233	0.0136362
					-155	18.0955	18.4423	-0.00949066		-155	17.8191	17.3539	0.0132256
					-154.5	18.1145	18.4657	-0.00960254		-154.5	17.8368	17.3853	0.0128195
					-154	18.1342	18.4899	-0.00971231		-154	17.8556	17.4176	0.012418
					-153.5	18.1546	18.5147	-0.00982		-153.5	17.8753	17.4507	0.012021
					-153	18.1758	18.5403	-0.00992562		-153	17.8961	17.4846	0.0116286
					-152.5	18.1978	18.5665	-0.0100292		-152.5	17.9178	17.5195	0.0112407
					-152	18.2206	18.5935	-0.0101307		-152	17.9405	17.5551	0.0108572
					-151.5	18.2441	18.6213	-0.0102303		-151.5	17.9643	17.5917	0.0104782
					-151	18.2685	18.6498	-0.0103279		-151	17.9891	17.6292	0.0101036
					-150.5	18.2937	18.6791	-0.0104235		-150.5	18.0149	17.6676	0.00973347
					-150	18.3197	18.7091	-0.0105171		-150	18.0417	17.7069	0.00936766
					-149.5	18.3466	18.74	-0.0106089		-149.5	18.0696	17.7471	0.00900619
					-149	18.3743	18.7717	-0.0106987		-149	18.0986	17.7882	0.00864904
					-148.5	18.4028	18.8042	-0.0107867		-148.5	18.1287	17.8303	0.00829618
					-148	18.4323	18.8375	-0.0108727		-148	18.1598	17.8734	0.00794758
					-147.5	18.4626	18.8717	-0.010957		-147.5	18.192	17.9174	0.00760321
					-147	18.4938	18.9067	-0.0110394		-147	18.2253	17.9624	0.00726305
					-146.5	18.526	18.9426	-0.01112		-146.5	18.2597	18.0085	0.00692707
					-146	18.559	18.9794	-0.0111988		-146	18.2952	18.0555	0.00659523
					-145.5	18.593	19.0171	-0.0112758		-145.5	18.3318	18.1035	0.00626752
					-145	18.6279	19.0557	-0.011351		-145	18.3696	18.1525	0.0059439
					-144.5	18.6638	19.0952	-0.0114245		-144.5	18.4085	18.2026	0.00562434
					-144	18.7007	19.1357	-0.0114963		-144	18.4486	18.2537	0.00530881
					-143.5	18.7386	19.1771	-0.0115664		-143.5	18.4898	18.3059	0.00499729
					-143	18.7774	19.2195	-0.0116347		-143	18.5322	18.3592	0.00468974
					-142.5	18.8172	19.2628	-0.0117014		-142.5	18.5757	18.4135	0.00438613
					-142	18.8581	19.3072	-0.0117664		-142	18.6204	18.4689	0.00408645
					-141.5	18.9	19.3525	-0.0118297		-141.5	18.6663	18.5253	0.00379064
					-141	18.9429	19.3988	-0.0118914		-141	18.7134	18.5829	0.0034987
					-140.5	18.9869	19.4462	-0.0119515		-140.5	18.7617	18.6416	0.00321058
					-140	19.0319	19.4946	-0.01201		-140	18.8112	18.7014	0.00292626
					-139.5	19.078	19.544	-0.0120668		-139.5	18.8619	18.7623	0.00264571
					-139	19.1252	19.5945	-0.0121221		-139	18.9138	18.8244	0.0023689
					-138.5	19.1735	19.6461	-0.0121758		-138.5	18.967	18.8876	0.00209579
					-138	19.2228	19.6988	-0.0122279		-138	19.0213	18.952	0.00182637
					-137.5	19.2733	19.7525	-0.0122784		-137.5	19.0769	19.0175	0.00156059
					-137	19.3249	19.8073	-0.0123275		-137	19.1338	19.0841	0.00129844
					-136.5	19.3777	19.8633	-0.0123749		-136.5	19.1918	19.152	0.00103987
					-136	19.4315	19.9203	-0.0124209		-136	19.2512	19.221	0.000784872
					-135.5	19.4866	19.9785	-0.0124653		-135.5	19.3117	19.2912	0.000533402
					-135	19.5427	20.0378	-0.0125083		-135	19.3736	19.3625	0.000285436
					-134.5	19.6001	20.0983	-0.0125497		-134.5	19.4367	19.4351	4.09434e-05
					-134	19.6586	20.1599	-0.0125897		-134	19.501	19.5088	-0.000200104
					-133.5	19.7183	20.2227	-0.0126282		-133.5	19.5666	19.5838	-0.000437734
					-133	19.7792	20.2867	-0.0126652		-133	19.6335	19.6599	-0.000671977
					-132.5	19.8413	20.3518	-0.0127008		-132.5	19.7016	19.7372	-0.00090286
					-132	19.9046	20.4181	-0.0127349		-132	19.771	19.8158	-0.00113041
					-131.5	19.9691	20.4856	-0.0127676		-131.5	19.8417	19.8956	-0.00135466
					-131	20.0348	20.5543	-0.0127989		-131	19.9137	19.9765	-0.00157564
					-130.5	20.1018	20.6242	-0.0128287		-130.5	19.9869	20.0587	-0.00179337
					-130	20.1699	20.6953	-0.0128571		-130	20.0614	20.1421	-0.00200788
					-129.5	20.2393	20.7677	-0.0128841		-129.5	20.1371	20.2267	-0.0022192
					-129	20.31	20.8412	-0.0129097		-129	20.2141	20.3125	-0.00242735
					-128.5	20.3818	20.916	-0.0129339		-128.5	20.2924	20.3995	-0.00263237
					-128	20.4549	20.9919	-0.0129567		-128	20.3719	20.4877	-0.00283428
					-127.5	20.5293	21.0691	-0.0129781		-127.5	20.4527	20.5771	-0.0030331
					-127	20.6049	21.1476	-0.0129981		-127	20.5347	20.6678	-0.00322887
					-126.5	20.6817	21.2272	-0.0130167		-126.5	20.618	20.7596	-0.00342161
					-126	20.7598	21.3081	-0.013034		-126	20.7025	20.8526	-0.00361135
					-125.5	20.8391	21.3902	-0.0130498		-125.5	20.7883	20.9468	-0.00379811
					-125	20.9197	21.4735	-0.0130643		-125	20.8753	21.0422	-0.00398191
					-124.5	21.0015	21.5581	-0.0130775		-124.5	20.9635	21.1388	-0.00416279
					-124	21.0846	21.6439	-0.0130893		-124	21.053	21.2366	-0.00434077
					-123.5	21.1689	21.7309	-0.0130997		-123.5	21.1436	21.3355	-0.00451587
					-123	21.2545	21.8191	-0.0131088		-123	21.2355	21.4355	-0.00468811
					-122.5	21.3413	21.9085	-0.0131165		-122.5	21.3285	21.5368	-0.00485753
					-122	21.4293	21.9992	-0.0131228		-122	21.4228	21.6391	-0.00502415
					-121.5	21.5185	22.091	-0.0131278		-121.5	21.5182	21.7426	-0.00518799
					-121	21.609	22.1841	-0.0131315		-121	21.6147	21.8472	-0.00534907
					-120.5	21.7007	22.2783	-0.0131338		-120.5	21.7124	21.9529	-0.00550741
					-120	21.7936	22.3737	-0.0131347		-120	21.8113	22.0597	-0.00566305
					-119.5	21.8877	22.4703	-0.0131343		-119.5	21.9112	22.1676	-0.005816
					-119	21.983	22.5681	-0.0131325		-119	22.0123	22.2766	-0.00596629
					-118.5	22.0795	22.667	-0.0131294		-118.5	22.1145	22.3866	-0.00611393
					-118	22.1771	22.767	-0.013125		-118	22.2177	22.4976	-0.00625896
					-117.5	22.2759	22.8682	-0.0131192		-117.5	22.3221	22.6097	-0.00640138
					-117	22.3759	22.9705	-0.013112		-117	22.4274	22.7228	-0.00654123
					-116.5	22.477	23.0739	-0.0131035		-116.5	22.5338	22.8368	-0.00667852
					-116	22.5793	23.1784	-0.0130936		-116	22.6412	22.9519	-0.00681328
					-115.5	22.6826	23.284	-0.0130824		-115.5	22.7496	23.0679	-0.00694552
					-115	22.7871	23.3906	-0.0130697		-115	22.859	23.1848	-0.00707526
					-114.5	22.8926	23.4983	-0.0130558		-114.5	22.9694	23.3026	-0.00720253
					-114	22.9992	23.607	-0.0130404		-114	23.0806	23.4214	-0.00732734
					-113.5	23.1069	23.7167	-0.0130237		-113.5	23.1928	23.541	-0.00744972
					-113	23.2156	23.8274	-0.0130056		-113	23.3059	23.6614	-0.00756968
					-112.5	23.3253	23.9391	-0.0129861		-112.5	23.4198	23.7827	-0.00768723
					-112	23.436	24.0517	-0.0129653		-112	23.5346	23.9047	-0.00780241
					-111.5	23.5477	24.1652	-0.012943		-111.5	23.6502	24.0276	-0.00791522
					-111	23.6603	24.2797	-0.0129194		-111	23.7666	24.1512	-0.00802569
					-110.5	23.7739	24.395	-0.0128943		-110.5	23.8838	24.2755	-0.00813383
					-110	23.8884	24.5112	-0.0128678		-110	24.0017	24.4005	-0.00823966
					-109.5	24.0037	24.6282	-0.01284		-109.5	24.1203	24.5262	-0.00834319
					-109	24.12	24.746	-0.0128107		-109	24.2396	24.6525	-0.00844444
					-108.5	24.237	24.8646	-0.0127799		-108.5	24.3596	24.7794	-0.00854343
					-108	24.3549	24.9839	-0.0127478		-108	24.4802	24.9069	-0.00864017
					-107.5	24.4736	25.1039	-0.0127142		-107.5	24.6014	25.035	-0.00873468
					-107	24.593	25.2247	-0.0126791		-107	24.7232	25.1635	-0.00882697
					-106.5	24.7132	25.3461	-0.0126426		-106.5	24.8455	25.2926	-0.00891706
					-106	24.8341	25.4681	-0.0126046		-106	24.9683	25.4221	-0.00900497
					-105.5	24.9556	25.5907	-0.0125651		-105.5	25.0916	25.552	-0.00909069
					-105	25.0778	25.7139	-0.0125242		-105	25.2154	25.6823	-0.00917426
					-104.5	25.2006	25.8376	-0.0124817		-104.5	25.3395	25.813	-0.00925568
					-104	25.324	25.9618	-0.0124378		-104	25.4641	25.944	-0.00933496
					-103.5	25.4479	26.0865	-0.0123923		-103.5	25.589	26.0752	-0.00941212
					-103	25.5723	26.2116	-0.0123453		-103	25.7141	26.2067	-0.00948717
					-102.5	25.6972	26.3371	-0.0122968		-102.5	25.8396	26.3384	-0.00956012
					-102	25.8226	26.4629	-0.0122468		-102	25.9653	26.4703	-0.00963099
					-101.5	25.9483	26.589	-0.0121951		-101.5	26.0912	26.6023	-0.00969978
					-101	26.0745	26.7155	-0.0121419		-101	26.2173	26.7344	-0.00976651
					-100.5	26.201	26.8421	-0.0120871		-100.5	26.3434	26.8666	-0.00983118
					-100	26.3277	26.9689	-0.0120308		-100	26.4697	26.9987	-0.00989381
					-99.5	26.4548	27.0959	-0.0119728		-99.5	26.596	27.1308	-0.00995441
					-99	26.582	27.223	-0.0119132		-99	26.7224	27.2629	-0.010013
					-98.5	26.7094	27.3501	-0.011852		-98.5	26.8487	27.3949	-0.0100695
					-98	26.837	27.4773	-0.0117891		-98	26.9749	27.5267	-0.0101241
					-97.5	26.9647	27.6045	-0.0117245		-97.5	27.101	27.6583	-0.0101766
					-97	27.0924	27.7316	-0.0116583		-97	27.227	27.7896	-0.0102272
					-96.5	27.2202	27.8586	-0.0115904		-96.5	27.3528	27.9207	-0.0102758
					-96	27.3479	27.9854	-0.0115208		-96	27.4783	28.0515	-0.0103224
					-95.5	27.4756	28.1121	-0.0114495		-95.5	27.6036	28.1819	-0.010367
					-95	27.6032	28.2384	-0.0113764		-95	27.7285	28.3119	-0.0104097
					-94.5	27.7306	28.3646	-0.0113016		-94.5	27.8531	28.4415	-0.0104504
					-94	27.8578	28.4903	-0.011225		-94	27.9774	28.5705	-0.0104892
					-93.5	27.9848	28.6157	-0.0111466		-93.5	28.1011	28.699	-0.0105261
					-93	28.1115	28.7407	-0.0110665		-93	28.2244	28.8269	-0.010561
					-92.5	28.2379	28.8651	-0.0109845		-92.5	28.3472	28.9542	-0.0105939
					-92	28.3639	28.9891	-0.0109007		-92	28.4694	29.0809	-0.010625
					-91.5	28.4895	29.1125	-0.010815		-91.5	28.591	29.2068	-0.0106541
					-91	28.6146	29.2352	-0.0107275		-91	28.7119	29.3319	-0.0106813
					-90.5	28.7392	29.3573	-0.010638		-90.5	28.8322	29.4562	-0.0107066
					-90	28.8633	29.4786	-0.0105467		-90	28.9517	29.5797	-0.01073
					-89.5	28.9868	29.5992	-0.0104534		-89.5	29.0704	29.7023	-0.0107514
					-89	29.1096	29.719	-0.0103582		-89	29.1883	29.8239	-0.010771
					-88.5	29.2318	29.8379	-0.010261		-88.5	29.3053	29.9446	-0.0107887
					-88	29.3532	29.9559	-0.0101618		-88	29.4215	30.0642	-0.0108044
					-87.5	29.4738	30.0729	-0.0100606		-87.5	29.5367	30.1827	-0.0108183
					-87	29.5937	30.1889	-0.00995741		-87	29.6509	30.3001	-0.0108303
					-86.5	29.7126	30.3039	-0.00985215		-86.5	29.764	30.4164	-0.0108404
					-86	29.8306	30.4177	-0.00974482		-86	29.8761	30.5314	-0.0108485
					-85.5	29.9477	30.5304	-0.00963539		-85.5	29.9871	30.6452	-0.0108548
					-85	30.0638	30.6419	-0.00952385		-85	30.0969	30.7577	-0.0108592
					-84.5	30.1788	30.7521	-0.00941017		-84.5	30.2055	30.8689	-0.0108617
					-84	30.2927	30.8611	-0.00929434		-84	30.3129	30.9787	-0.0108623
					-83.5	30.4054	30.9686	-0.00917632		-83.5	30.419	31.087	-0.010861
					-83	30.517	31.0748	-0.00905609		-83	30.5238	31.1939	-0.0108578
					-82.5	30.6274	31.1795	-0.00893363		-82.5	30.6272	31.2993	-0.0108528
					-82	30.7365	31.2828	-0.00880892		-82	30.7293	31.4031	-0.0108458
					-81.5	30.8442	31.3845	-0.00868193		-81.5	30.8299	31.5054	-0.0108369
					-81	30.9507	31.4847	-0.00855264		-81	30.929	31.606	-0.0108261
					-80.5	31.0557	31.5832	-0.00842102		-80.5	31.0266	31.705	-0.0108134
					-80	31.1593	31.68	-0.00828705		-80	31.1227	31.8022	-0.0107988
					-79.5	31.2614	31.7752	-0.00815071		-79.5	31.2172	31.8977	-0.0107822
					-79	31.3619	31.8685	-0.00801195		-79	31.3101	31.9914	-0.0107638
					-78.5	31.461	31.9601	-0.00787077		-78.5	31.4013	32.0834	-0.0107434
					-78	31.5584	32.0499	-0.00772713		-78	31.4909	32.1734	-0.0107211
					-77.5	31.6541	32.1378	-0.00758101		-77.5	31.5787	32.2616	-0.0106969
					-77	31.7482	32.2237	-0.00743238		-77	31.6648	32.3478	-0.0106707
					-76.5	31.8406	32.3077	-0.00728121		-76.5	31.7491	32.4321	-0.0106426
					-76	31.9313	32.3897	-0.00712747		-76	31.8316	32.5144	-0.0106125
					-75.5	32.0201	32.4697	-0.00697115		-75.5	31.9122	32.5947	-0.0105805
					-75	32.1072	32.5476	-0.0068122		-75	31.991	32.673	-0.0105465
					-74.5	32.1924	32.6234	-0.0066506		-74.5	32.0678	32.7491	-0.0105106
					-74	32.2757	32.6971	-0.00648633		-74	32.1428	32.8232	-0.0104727
					-73.5	32.3571	32.7686	-0.00631935		-73.5	32.2158	32.8951	-0.0104328
					-73	32.4365	32.8379	-0.00614963		-73	32.2868	32.9648	-0.0103909
					-72.5	32.514	32.905	-0.00597715		-72.5	32.3558	33.0324	-0.010347
					-72	32.5894	32.9698	-0.00580187		-72	32.4228	33.0977	-0.0103011
					-71.5	32.6629	33.0323	-0.00562377		-71.5	32.4877	33.1608	-0.0102532
					-71	32.7343	33.0925	-0.00544281		-71	32.5505	33.2216	-0.0102032
					-70.5	32.8035	33.1504	-0.00525896		-70.5	32.6113	33.2802	-0.0101513
					-70	32.8707	33.2059	-0.0050722		-70	32.6699	33.3364	-0.0100972
					-69.5	32.9358	33.259	-0.00488249		-69.5	32.7265	33.3903	-0.0100412
					-69	32.9987	33.3097	-0.0046898		-69	32.7808	33.4419	-0.00998305
					-68.5	33.0594	33.3579	-0.0044941		-68.5	32.833	33.4911	-0.00992285
					-68	33.118	33.4037	-0.00429536		-68	32.883	33.538	-0.00986056
					-67.5	33.1743	33.447	-0.00409355		-67.5	32.9309	33.5824	-0.00979617
					-67	33.2284	33.4878	-0.00388862		-67	32.9765	33.6245	-0.00972968
					-66.5	33.2802	33.5261	-0.00368057		-66.5	33.0199	33.6641	-0.00966107
					-66	33.3299	33.5619	-0.00346933		-66	33.0611	33.7014	-0.00959032
					-65.5	33.3772	33.5952	-0.0032549		-65.5	33.1	33.7361	-0.00951743
					-65	33.4222	33.6259	-0.00303723		-65	33.1367	33.7685	-0.00944238
					-64.5	33.465	33.654	-0.00281629		-64.5	33.1712	33.7984	-0.00936517
					-64	33.5055	33.6796	-0.00259205		-64	33.2034	33.8258	-0.00928577
					-63.5	33.5436	33.7026	-0.00236447		-63.5	33.2333	33.8508	-0.00920417
					-63	33.5795	33.723	-0.00213353		-63	33.261	33.8733	-0.00912035
					-62.5	33.613	33.7409	-0.00189918		-62.5	33.2864	33.8933	-0.00903432
					-62	33.6442	33.7562	-0.00166139		-62	33.3095	33.9109	-0.00894604
					-61.5	33.6731	33.7688	-0.00142013		-61.5	33.3304	33.926	-0.0088555
					-61	33.6996	33.7789	-0.00117537		-61	33.349	33.9387	-0.0087627
					-60.5	33.7238	33.7864	-0.000927073		-60.5	33.3654	33.9489	-0.00866761
					-60	33.7458	33.7914	-0.000675202		-60	33.3795	33.9566	-0.00857021
					-59.5	33.7653	33.7937	-0.000419723		-59.5	33.3914	33.9619	-0.0084705
					-59	33.7826	33.7935	-0.000160604		-59	33.401	33.9648	-0.00836845
					-58.5	33.7976	33.7907	0.00010219		-58.5	33.4084	33.9652	-0.00826404
					-58	33.8103	33.7854	0.000368694		-58	33.4136	33.9632	-0.00815727
					-57.5	33.8207	33.7775	0.000638942		-57.5	33.4166	33.9588	-0.00804811
					-57	33.8289	33.7671	0.000912969		-57	33.4174	33.9521	-0.00793655
					-56.5	33.8347	33.7542	0.00119081		-56.5	33.416	33.9429	-0.00782256
					-56	33.8384	33.7388	0.00147249		-56	33.4125	33.9314	-0.00770613
					-55.5	33.8397	33.721	0.00175806		-55.5	33.4068	33.9176	-0.00758724
					-55	33.8389	33.7006	0.00204754		-55	33.399	33.9014	-0.00746588
					-54.5	33.8359	33.6779	0.00234098		-54.5	33.389	33.8829	-0.00734201
					-54	33.8307	33.6527	0.00263839		-54	33.377	33.8622	-0.00721563
					-53.5	33.8234	33.6251	0.00293983		-53.5	33.3629	33.8392	-0.00708671
					-53	33.8139	33.5952	0.00324532		-53	33.3468	33.8139	-0.00695523
					-52.5	33.8024	33.5629	0.00355489		-52.5	33.3287	33.7865	-0.00682117
					-52	33.7887	33.5283	0.00386858		-52	33.3086	33.7569	-0.00668452
					-51.5	33.773	33.4914	0.00418643		-51.5	33.2865	33.7251	-0.00654525
					-51	33.7553	33.4523	0.00450846		-51	33.2625	33.6912	-0.00640333
					-50.5	33.7356	33.4109	0.00483471		-50.5	33.2365	33.6552	-0.00625875
					-50	33.7139	33.3674	0.00516522		-50	33.2087	33.6171	-0.00611149
					-49.5	33.6903	33.3217	0.00550001		-49.5	33.1791	33.5771	-0.00596152
					-49	33.6648	33.2739	0.00583911		-49	33.1477	33.535	-0.00580883
					-48.5	33.6374	33.224	0.00618257		-48.5	33.1144	33.491	-0.00565338
					-48	33.6082	33.1721	0.00653041		-48	33.0795	33.445	-0.00549516
					-47.5	33.5772	33.1182	0.00688266		-47.5	33.0428	33.3972	-0.00533414
					-47	33.5445	33.0623	0.00723936		-47	33.0045	33.3475	-0.0051703
					-46.5	33.5101	33.0045	0.00760054		-46.5	32.9645	33.2961	-0.00500362
					-46	33.474	32.9448	0.00796622		-46	32.923	33.2428	-0.00483407
					-45.5	33.4362	32.8834	0.00833643		-45.5	32.8799	33.1879	-0.00466162
					-45	33.3969	32.8201	0.00871121		-45	32.8353	33.1312	-0.00448626
					-44.5	33.3561	32.7551	0.00909059		-44.5	32.7892	33.073	-0.00430796
					-44	33.3138	32.6884	0.00947459		-44	32.7418	33.0131	-0.0041267
					-43.5	33.27	32.6201	0.00986325		-43.5	32.6929	32.9517	-0.00394244
					-43	33.2248	32.5502	0.0102566		-43	32.6428	32.8888	-0.00375517
					-42.5	33.1783	32.4788	0.0106546		-42.5	32.5913	32.8245	-0.00356485
					-42	33.1305	32.4059	0.0110574		-42	32.5386	32.7588	-0.00337147
					-41.5	33.0815	32.3315	0.0114649		-41.5	32.4848	32.6917	-0.00317499
					-41	33.0313	32.2558	0.0118773		-41	32.4298	32.6233	-0.00297539
					-40.5	32.9799	32.1788	0.0122944		-40.5	32.3737	32.5537	-0.00277265
					-40	32.9274	32.1005	0.0127164		-40	32.3165	32.4829	-0.00256674
					-39.5	32.8739	32.021	0.0131432		-39.5	32.2584	32.4109	-0.00235762
					-39	32.8195	31.9404	0.0135749		-39	32.1994	32.3378	-0.00214528
					-38.5	32.7641	31.8586	0.0140115		-38.5	32.1395	32.2637	-0.00192969
					-38	32.7078	31.7759	0.014453		-38	32.0787	32.1887	-0.00171081
					-37.5	32.6508	31.6921	0.0148995		-37.5	32.0172	32.1126	-0.00148863
					-37	32.593	31.6074	0.015351		-37	31.9549	32.0358	-0.00126311
					-36.5	32.5345	31.5219	0.0158074		-36.5	31.892	31.9581	-0.00103423
					-36	32.4754	31.4356	0.0162688		-36	31.8285	31.8796	-0.000801956
					-35.5	32.4157	31.3486	0.0167353		-35.5	31.7644	31.8004	-0.000566264
					-35	32.3555	31.2609	0.0172067		-35	31.6999	31.7206	-0.000327123
					-34.5	32.2949	31.1725	0.0176833		-34.5	31.6348	31.6402	-8.4507e-05
					-34	32.2338	31.0837	0.0181649		-34	31.5694	31.5592	0.000161614
					-33.5	32.1725	30.9943	0.0186515		-33.5	31.5037	31.4778	0.000411267
					-33	32.1109	30.9045	0.0191433		-33	31.4377	31.396	0.000664482
					-32.5	32.0491	30.8144	0.0196401		-32.5	31.3715	31.3138	0.000921287
					-32	31.9871	30.724	0.0201421		-32	31.3052	31.2313	0.00118171
					-31.5	31.9251	30.6333	0.0206491		-31.5	31.2387	31.1485	0.00144578
					-31	31.863	30.5425	0.0211613		-31	31.1722	31.0656	0.00171353
					-30.5	31.8011	30.4515	0.0216787		-30.5	31.1058	30.9825	0.00198499
					-30	31.7392	30.3605	0.0222011		-30	31.0394	30.8994	0.00226018
					-29.5	31.6775	30.2695	0.0227287		-29.5	30.9732	30.8163	0.00253913
					-29	31.6161	30.1787	0.0232614		-29	30.9071	30.7332	0.00282187
					-28.5	31.555	30.0879	0.0237993		-28.5	30.8413	30.6502	0.00310844
					-28	31.4942	29.9974	0.0243423		-28	30.7759	30.5674	0.00339886
					-27.5	31.4339	29.9071	0.0248905		-27.5	30.7108	30.4848	0.00369316
					-27	31.3741	29.8171	0.0254437		-27	30.6461	30.4025	0.00399137
					-26.5	31.3148	29.7276	0.0260022		-26.5	30.582	30.3205	0.00429351
					-26	31.2562	29.6385	0.0265657		-26	30.5184	30.2389	0.00459963
					-25.5	31.1983	29.5499	0.0271343		-25.5	30.4554	30.1578	0.00490974
					-25	31.1411	29.4619	0.0277081		-25	30.393	30.0772	0.00522387
					-24.5	31.0847	29.3745	0.0282869		-24.5	30.3314	29.9971	0.00554206
					-24	31.0293	29.2878	0.0288708		-24	30.2706	29.9177	0.00586433
					-23.5	30.9747	29.2019	0.0294598		-23.5	30.2106	29.8389	0.0061907
					-23	30.9212	29.1168	0.0300539		-23	30.1515	29.7608	0.00652122
					-22.5	30.8687	29.0326	0.0306529		-22.5	30.0934	29.6836	0.00685591
					-22	30.8174	28.9493	0.031257		-22	30.0363	29.6072	0.00719479
					-21.5	30.7673	28.867	0.0318661		-21.5	29.9802	29.5316	0.00753789
					-21	30.7184	28.7857	0.0324801		-21	29.9253	29.457	0.00788525
					-20.5	30.6708	28.7055	0.0330991		-20.5	29.8715	29.3834	0.00823688
					-20	30.6246	28.6264	0.033723		-20	29.819	29.3109	0.00859282
					-19.5	30.5798	28.5486	0.0343518		-19.5	29.7677	29.2394	0.00895309
					-19	30.5365	28.472	0.0349855		-19	29.7178	29.1691	0.00931772
					-18.5	30.4947	28.3968	0.035624		-18.5	29.6692	29.0999	0.00968673
					-18	30.4545	28.3229	0.0362672		-18	29.6221	29.032	0.0100602
					-17.5	30.416	28.2504	0.0369152		-17.5	29.5765	28.9654	0.010438
					-17	30.3792	28.1793	0.037568		-17	29.5324	28.9001	0.0108203
					-16.5	30.3442	28.1098	0.0382254		-16.5	29.4899	28.8362	0.0112072
					-16	30.311	28.0418	0.0388874		-16	29.449	28.7737	0.0115985
					-15.5	30.2796	27.9754	0.0395541		-15.5	29.4098	28.7127	0.0119944
					-15	30.2502	27.9106	0.0402252		-15	29.3724	28.6531	0.0123948
					-14.5	30.2227	27.8476	0.0409009		-14.5	29.3367	28.5951	0.0127998
					-14	30.1973	27.7862	0.041581		-14	29.3028	28.5387	0.0132094
					-13.5	30.1739	27.7267	0.0422655		-13.5	29.2708	28.4839	0.0136237
					-13	30.1526	27.6689	0.0429544		-13	29.2407	28.4308	0.0140426
					-12.5	30.1335	27.613	0.0436475		-12.5	29.2125	28.3794	0.0144662
					-12	30.1166	27.559	0.0443448		-12	29.1863	28.3296	0.0148944
					-11.5	30.1019	27.5069	0.0450463		-11.5	29.1622	28.2817	0.0153274
					-11	30.0896	27.4567	0.0457519		-11	29.1401	28.2355	0.0157652
					-10.5	30.0796	27.4086	0.0464615		-10.5	29.1201	28.1912	0.0162077
					-10	30.0719	27.3624	0.0471751		-10	29.1022	28.1487	0.0166549
					-9.5	30.0667	27.3183	0.0478926		-9.5	29.0866	28.1081	0.017107
					-9	30.0639	27.2763	0.0486139		-9	29.0731	28.0695	0.0175639
					-8.5	30.0636	27.2364	0.0493389		-8.5	29.0619	28.0327	0.0180256
					-8	30.0658	27.1987	0.0500676		-8	29.0529	27.9979	0.0184921
					-7.5	30.0705	27.1631	0.0507999		-7.5	29.0463	27.9652	0.0189635
					-7	30.0779	27.1297	0.0515357		-7	29.042	27.9344	0.0194398
					-6.5	30.0879	27.0985	0.0522749		-6.5	29.0401	27.9056	0.019921
					-6	30.1005	27.0695	0.0530174		-6	29.0405	27.8789	0.020407
					-5.5	30.1158	27.0427	0.0537632		-5.5	29.0434	27.8543	0.020898
					-5	30.1338	27.0183	0.0545122		-5	29.0487	27.8318	0.0213939
					-4.5	30.1545	26.9961	0.0552642		-4.5	29.0564	27.8113	0.0218948
					-4	30.1779	26.9762	0.0560192		-4	29.0667	27.793	0.0224006
					-3.5	30.2041	26.9586	0.0567771		-3.5	29.0795	27.7768	0.0229113
					-3	30.2332	26.9433	0.0575377		-3	29.0947	27.7627	0.023427
					-2.5	30.265	26.9304	0.0583011		-2.5	29.1126	27.7508	0.0239477
					-2	30.2996	26.9198	0.0590669		-2	29.133	27.7411	0.0244734
					-1.5	30.3371	26.9116	0.0598353		-1.5	29.1559	27.7335	0.025004
					-1	30.3774	26.9057	0.060606		-1	29.1815	27.728	0.0255396
					-0.5	30.4205	26.9021	0.061379		-0.5	29.2096	27.7248	0.0260802
					0	30.4666	26.901	0.0621541		0	29.2404	27.7237	0.0266259
					0.5	30.5155	26.9021	0.0629312		0.5	29.2738	27.7248	0.0271764
					1	30.5673	26.9057	0.0637102		1	29.3098	27.728	0.027732
					1.5	30.622	26.9116	0.0644911		1.5	29.3484	27.7334	0.0282926
					2	30.6795	26.9198	0.0652735		2	29.3897	27.741	0.0288581
					2.5	30.7399	26.9304	0.0660576		2.5	29.4336	27.7508	0.0294287
					3	30.8033	26.9433	0.066843		3	29.4802	27.7627	0.0300042
					3.5	30.8695	26.9586	0.0676298		3.5	29.5294	27.7767	0.0305847
					4	30.9385	26.9761	0.0684177		4	29.5813	27.7929	0.0311701
					4.5	31.0105	26.996	0.0692066		4.5	29.6358	27.8113	0.0317605
					5	31.0853	27.0182	0.0699965		5	29.693	27.8317	0.0323558
					5.5	31.1629	27.0427	0.0707871		5.5	29.7527	27.8542	0.0329561
					6	31.2433	27.0694	0.0715784		6	29.8151	27.8788	0.0335613
					6.5	31.3266	27.0984	0.0723701		6.5	29.8801	27.9055	0.0341714
					7	31.4127	27.1296	0.0731623		7	29.9478	27.9343	0.0347863
					7.5	31.5015	27.163	0.0739546		7.5	30.018	27.965	0.0354062
					8	31.5931	27.1986	0.074747		8	30.0908	27.9978	0.0360309
					8.5	31.6874	27.2363	0.0755394		8.5	30.1662	28.0326	0.0366604
					9	31.7844	27.2762	0.0763315		9	30.2441	28.0693	0.0372947
					9.5	31.8841	27.3182	0.0771233		9.5	30.3245	28.108	0.0379338
					10	31.9864	27.3623	0.0779146		10	30.4075	28.1485	0.0385777
					10.5	32.0914	27.4084	0.0787052		10.5	30.493	28.191	0.0392263
					11	32.1989	27.4566	0.0794951		11	30.5809	28.2353	0.0398796
					11.5	32.309	27.5067	0.0802839		11.5	30.6713	28.2815	0.0405376
					12	32.4215	27.5588	0.0810717		12	30.7641	28.3294	0.0412002
					12.5	32.5366	27.6129	0.0818582		12.5	30.8593	28.3791	0.0418674
					13	32.654	27.6688	0.0826432		13	30.9569	28.4306	0.0425392
					13.5	32.7739	27.7265	0.0834267		13.5	31.0568	28.4837	0.0432156
					14	32.896	27.7861	0.0842085		14	31.159	28.5385	0.0438964
					14.5	33.0205	27.8474	0.0849883		14.5	31.2635	28.5949	0.0445817
					15	33.1471	27.9105	0.0857661		15	31.3702	28.6529	0.0452715
					15.5	33.276	27.9752	0.0865417		15.5	31.4791	28.7124	0.0459656
					16	33.4069	28.0416	0.0873149		16	31.5902	28.7734	0.046664
					16.5	33.54	28.1096	0.0880856		16.5	31.7035	28.8359	0.0473667
					17	33.6751	28.1791	0.0888536		17	31.8188	28.8998	0.0480737
					17.5	33.8121	28.2501	0.0896187		17.5	31.9362	28.9651	0.0487848
					18	33.951	28.3226	0.0903807		18	32.0555	29.0317	0.0495001
					18.5	34.0917	28.3965	0.0911396		18.5	32.1769	29.0996	0.0502194
					19	34.2342	28.4718	0.0918951		19	32.3001	29.1687	0.0509428
					19.5	34.3783	28.5484	0.0926471		19.5	32.4252	29.239	0.0516701
					20	34.5241	28.6262	0.0933954		20	32.5522	29.3105	0.0524013
					20.5	34.6715	28.7052	0.0941398		20.5	32.6809	29.3831	0.0531364
					21	34.8203	28.7854	0.0948803		21	32.8114	29.4566	0.0538753
					21.5	34.9706	28.8667	0.0956165		21.5	32.9435	29.5312	0.0546179
					22	35.1221	28.949	0.0963484		22	33.0772	29.6068	0.0553641
					22.5	35.275	29.0323	0.0970757		22.5	33.2125	29.6832	0.0561139
					23	35.429	29.1165	0.0977984		23	33.3493	29.7604	0.0568672
					23.5	35.5841	29.2016	0.0985162		23.5	33.4875	29.8384	0.0576239
					24	35.7402	29.2875	0.099229		24	33.6272	29.9172	0.058384
					24.5	35.8972	29.3742	0.0999366		24.5	33.7682	29.9966	0.0591474
					25	36.0551	29.4616	0.100639		25	33.9104	30.0767	0.059914
					25.5	36.2137	29.5496	0.101336		25.5	34.0539	30.1573	0.0606837
					26	36.373	29.6381	0.102027		26	34.1985	30.2384	0.0614565
					26.5	36.5329	29.7272	0.102712		26.5	34.3442	30.32	0.0622322
					27	36.6933	29.8168	0.103391		27	34.4909	30.402	0.0630107
					27.5	36.8541	29.9067	0.104064		27.5	34.6386	30.4843	0.0637921
					28	37.0152	29.997	0.104731		28	34.7872	30.5668	0.0645762
					28.5	37.1765	30.0875	0.105391		28.5	34.9366	30.6497	0.0653628
					29	37.338	30.1783	0.106045		29	35.0867	30.7326	0.066152
					29.5	37.4995	30.2691	0.106691		29.5	35.2375	30.8157	0.0669436
					30	37.6609	30.3601	0.107331		30	35.389	30.8988	0.0677375
					30.5	37.8221	30.4511	0.107964		30.5	35.541	30.9819	0.0685336
					31	37.9831	30.542	0.108589		31	35.6935	31.065	0.0693318
					31.5	38.1438	30.6329	0.109207		31.5	35.8464	31.1479	0.0701321
					32	38.304	30.7235	0.109818		32	35.9996	31.2307	0.0709343
					32.5	38.4636	30.814	0.11042		32.5	36.153	31.3131	0.0717382
					33	38.6226	30.9041	0.111015		33	36.3067	31.3953	0.0725439
					33.5	38.7808	30.9939	0.111602		33.5	36.4605	31.4772	0.0733511
					34	38.9382	31.0832	0.11218		34	36.6143	31.5586	0.0741598
					34.5	39.0947	31.1721	0.11275		34.5	36.768	31.6395	0.0749699
					35	39.2501	31.2604	0.113312		35	36.9217	31.7199	0.0757813
					35.5	39.4043	31.3481	0.113865		35.5	37.0751	31.7997	0.0765937
					36	39.5573	31.4351	0.11441		36	37.2283	31.8789	0.0774072
					36.5	39.709	31.5214	0.114945		36.5	37.3811	31.9573	0.0782216
					37	39.8592	31.6069	0.115471		37	37.5335	32.035	0.0790367
					37.5	40.0079	31.6916	0.115989		37.5	37.6854	32.1119	0.0798525
					38	40.155	31.7753	0.116497		38	37.8367	32.1879	0.0806689
					38.5	40.3003	31.8581	0.116995		38.5	37.9874	32.263	0.0814856
					39	40.4437	31.9398	0.117484		39	38.1373	32.3371	0.0823026
					39.5	40.5853	32.0204	0.117963		39.5	38.2864	32.4101	0.0831198
					40	40.7248	32.0999	0.118433		40	38.4346	32.4821	0.083937
					40.5	40.8622	32.1782	0.118892		40.5	38.5818	32.5529	0.084754
					41	40.9973	32.2552	0.119342		41	38.728	32.6225	0.0855709
					41.5	41.1302	32.3309	0.119781		41.5	38.8731	32.6909	0.0863873
					42	41.2607	32.4053	0.12021		42	39.0169	32.7579	0.0872033
					42.5	41.3886	32.4782	0.120629		42.5	39.1595	32.8237	0.0880186
					43	41.514	32.5496	0.121037		43	39.3007	32.888	0.0888331
					43.5	41.6367	32.6195	0.121434		43.5	39.4405	32.9509	0.0896467
					44	41.7567	32.6878	0.121821		44	39.5788	33.0122	0.0904592
					44.5	41.8738	32.7545	0.122197		44.5	39.7154	33.0721	0.0912705
					45	41.988	32.8194	0.122562		45	39.8504	33.1303	0.0920805
					45.5	42.0992	32.8827	0.122916		45.5	39.9837	33.1869	0.092889
					46	42.2073	32.9442	0.123259		46	40.1151	33.2419	0.0936959
					46.5	42.3122	33.0038	0.123591		46.5	40.2447	33.2951	0.094501
					47	42.4139	33.0616	0.123911		47	40.3723	33.3466	0.0953042
					47.5	42.5122	33.1175	0.12422		47.5	40.4979	33.3962	0.0961054
					48	42.6072	33.1714	0.124518		48	40.6213	33.444	0.0969043
					48.5	42.6987	33.2233	0.124804		48.5	40.7426	33.49	0.0977009
					49	42.7866	33.2732	0.125078		49	40.8616	33.534	0.098495
					49.5	42.871	33.321	0.125341		49.5	40.9783	33.5761	0.0992864
					50	42.9516	33.3667	0.125592		50	41.0926	33.6161	0.100075
					50.5	43.0286	33.4102	0.125831		50.5	41.2045	33.6542	0.100861
					51	43.1017	33.4515	0.126059		51	41.3138	33.6901	0.101643
					51.5	43.171	33.4907	0.126274		51.5	41.4206	33.724	0.102423
					52	43.2364	33.5275	0.126477		52	41.5247	33.7558	0.103199
					52.5	43.2979	33.5621	0.126669		52.5	41.626	33.7854	0.103971
					53	43.3553	33.5944	0.126848		53	41.7247	33.8129	0.10474
					53.5	43.4087	33.6243	0.127015		53.5	41.8204	33.8381	0.105505
					54	43.4579	33.6519	0.12717		54	41.9133	33.8611	0.106266
					54.5	43.503	33.6771	0.127312		54.5	42.0033	33.8818	0.107023
					55	43.544	33.6998	0.127442		55	42.0902	33.9003	0.107775
					55.5	43.5807	33.7202	0.12756		55.5	42.174	33.9164	0.108523
					56	43.6131	33.738	0.127666		56	42.2548	33.9303	0.109267
					56.5	43.6413	33.7534	0.127759		56.5	42.3324	33.9418	0.110005
					57	43.6651	33.7663	0.12784		57	42.4067	33.9509	0.110739
					57.5	43.6846	33.7767	0.127908		57.5	42.4778	33.9577	0.111468
					58	43.6998	33.7845	0.127964		58	42.5456	33.9621	0.112192
					58.5	43.7105	33.7899	0.128008		58.5	42.61	33.964	0.11291
					59	43.7169	33.7926	0.128039		59	42.671	33.9636	0.113623
					59.5	43.7188	33.7928	0.128057		59.5	42.7286	33.9607	0.11433
					60	43.7163	33.7905	0.128063		60	42.7827	33.9554	0.115031
					60.5	43.7093	33.7855	0.128057		60.5	42.8332	33.9476	0.115727
					61	43.6979	33.778	0.128038		61	42.8802	33.9374	0.116416
					61.5	43.6821	33.7679	0.128007		61.5	42.9237	33.9248	0.117099
					62	43.6618	33.7553	0.127963		62	42.9635	33.9096	0.117776
					62.5	43.637	33.74	0.127906		62.5	42.9996	33.8921	0.118446
					63	43.6078	33.7221	0.127838		63	43.032	33.872	0.11911
					63.5	43.5742	33.7017	0.127756		63.5	43.0608	33.8495	0.119767
					64	43.5362	33.6787	0.127663		64	43.0858	33.8245	0.120417
					64.5	43.4937	33.6531	0.127557		64.5	43.1071	33.7971	0.12106
					65	43.4469	33.6249	0.127439		65	43.1245	33.7672	0.121695
					65.5	43.3957	33.5942	0.127308		65.5	43.1382	33.7348	0.122323
					66	43.3401	33.561	0.127165		66	43.1481	33.7001	0.122944
					66.5	43.2802	33.5252	0.12701		66.5	43.1541	33.6628	0.123557
					67	43.2161	33.4869	0.126842		67	43.1564	33.6232	0.124163
					67.5	43.1476	33.4461	0.126663		67.5	43.1547	33.5811	0.12476
					68	43.075	33.4027	0.126471		68	43.1492	33.5367	0.12535
					68.5	42.9981	33.3569	0.126267		68.5	43.1399	33.4898	0.125931
					69	42.9171	33.3087	0.126052		69	43.1267	33.4406	0.126504
					69.5	42.832	33.258	0.125824		69.5	43.1096	33.389	0.127069
					70	42.7428	33.2049	0.125584		70	43.0886	33.3351	0.127625
					70.5	42.6495	33.1494	0.125333		70.5	43.0638	33.2788	0.128172
					71	42.5523	33.0916	0.12507		71	43.0352	33.2203	0.128711
					71.5	42.4512	33.0314	0.124795		71.5	43.0027	33.1594	0.129241
					72	42.3462	32.9688	0.124509		72	42.9663	33.0963	0.129761
					72.5	42.2374	32.904	0.124211		72.5	42.9262	33.031	0.130273
					73	42.1248	32.8369	0.123901		73	42.8822	32.9634	0.130775
					73.5	42.0085	32.7676	0.123581		73.5	42.8344	32.8937	0.131268
					74	41.8886	32.6961	0.123249		74	42.7828	32.8218	0.131752
					74.5	41.7651	32.6224	0.122905		74.5	42.7275	32.7477	0.132226
					75	41.638	32.5466	0.122551		75	42.6685	32.6716	0.13269
					75.5	41.5075	32.4687	0.122186		75.5	42.6057	32.5933	0.133145
					76	41.3737	32.3887	0.121809		76	42.5392	32.5131	0.133589
					76.5	41.2365	32.3067	0.121422		76.5	42.4691	32.4307	0.134024
					77	41.0961	32.2227	0.121024		77	42.3953	32.3464	0.134448
					77.5	40.9525	32.1367	0.120616		77.5	42.318	32.2602	0.134862
					78	40.8058	32.0489	0.120197		78	42.2371	32.172	0.135266
					78.5	40.6561	31.9591	0.119768		78.5	42.1526	32.082	0.13566
					79	40.5034	31.8675	0.119328		79	42.0647	31.9901	0.136043
					79.5	40.3479	31.7741	0.118878		79.5	41.9733	31.8963	0.136415
					80	40.1896	31.679	0.118419		80	41.8784	31.8008	0.136777
					80.5	40.0286	31.5822	0.117949		80.5	41.7803	31.7036	0.137128
					81	39.8649	31.4836	0.117469		81	41.6788	31.6046	0.137468
					81.5	39.6987	31.3835	0.11698		81.5	41.574	31.504	0.137798
					82	39.53	31.2818	0.116481		82	41.4659	31.4017	0.138116
					82.5	39.359	31.1785	0.115973		82.5	41.3547	31.2979	0.138424
					83	39.1856	31.0738	0.115456		83	41.2404	31.1925	0.13872
					83.5	39.0101	30.9676	0.114929		83.5	41.123	31.0856	0.139005
					84	38.8324	30.86	0.114393		84	41.0025	30.9773	0.139279
					84.5	38.6526	30.7511	0.113849		84.5	40.8791	30.8675	0.139541
					85	38.4709	30.6409	0.113295		85	40.7527	30.7563	0.139792
					85.5	38.2874	30.5294	0.112734		85.5	40.6235	30.6438	0.140032
					86	38.102	30.4167	0.112163		86	40.4915	30.53	0.14026
					86.5	37.9149	30.3029	0.111584		86.5	40.3568	30.415	0.140477
					87	37.7262	30.1879	0.110997		87	40.2194	30.2988	0.140682
					87.5	37.536	30.0719	0.110403		87.5	40.0793	30.1813	0.140875
					88	37.3443	29.9549	0.1098		88	39.9367	30.0628	0.141057
					88.5	37.1513	29.8369	0.109189		88.5	39.7916	29.9432	0.141227
					89	36.957	29.718	0.108571		89	39.6441	29.8225	0.141385
					89.5	36.7614	29.5982	0.107945		89.5	39.4942	29.7009	0.141531
					90	36.5648	29.4776	0.107313		90	39.342	29.5783	0.141666
					90.5	36.3672	29.3563	0.106673		90.5	39.1876	29.4549	0.141788
					91	36.1686	29.2342	0.106026		91	39.031	29.3305	0.141899
					91.5	35.9691	29.1115	0.105372		91.5	38.8723	29.2054	0.141998
					92	35.7689	28.9881	0.104712		92	38.7116	29.0795	0.142085
					92.5	35.568	28.8641	0.104045		92.5	38.5489	28.9529	0.14216
					93	35.3664	28.7397	0.103372		93	38.3844	28.8256	0.142223
					93.5	35.1643	28.6147	0.102692		93.5	38.218	28.6977	0.142274
					94	34.9618	28.4893	0.102007		94	38.0499	28.5692	0.142313
					94.5	34.7589	28.3636	0.101316		94.5	37.8801	28.4401	0.142339
					95	34.5557	28.2375	0.100619		95	37.7087	28.3106	0.142354
					95.5	34.3522	28.1111	0.0999169		95.5	37.5358	28.1806	0.142357
					96	34.1486	27.9844	0.0992092		96	37.3614	28.0502	0.142348
					96.5	33.9449	27.8576	0.0984964		96.5	37.1856	27.9194	0.142327
					97	33.7413	27.7306	0.0977785		97	37.0085	27.7883	0.142293
					97.5	33.5376	27.6035	0.0970558		97.5	36.8301	27.6569	0.142248
					98	33.3342	27.4764	0.0963285		98	36.6506	27.5253	0.142191
					98.5	33.1309	27.3492	0.0955966		98.5	36.4699	27.3936	0.142121
					99	32.9279	27.222	0.0948603		99	36.2882	27.2616	0.14204
					99.5	32.7252	27.095	0.0941199		99.5	36.1056	27.1296	0.141947
					100	32.523	26.968	0.0933755		100	35.922	26.9974	0.141842
					100.5	32.3212	26.8411	0.0926272		100.5	35.7376	26.8653	0.141724
					101	32.1199	26.7145	0.0918753		101	35.5525	26.7331	0.141595
					101.5	31.9193	26.5881	0.0911198		101.5	35.3667	26.601	0.141455
					102	31.7193	26.462	0.090361		102	35.1802	26.469	0.141302
					102.5	31.52	26.3362	0.0895989		102.5	34.9932	26.3372	0.141137
					103	31.3215	26.2107	0.0888339		103	34.8057	26.2055	0.140961
					103.5	31.1238	26.0856	0.088066		103.5	34.6178	26.074	0.140773
					104	30.927	25.9609	0.0872954		104	34.4295	25.9427	0.140574
					104.5	30.7311	25.8367	0.0865223		104.5	34.2409	25.8118	0.140363
					105	30.5362	25.713	0.0857468		105	34.0521	25.6811	0.14014
					105.5	30.3423	25.5898	0.0849691		105.5	33.8631	25.5508	0.139906
					106	30.1496	25.4672	0.0841894		106	33.6741	25.4209	0.13966
					106.5	29.9579	25.3452	0.0834078		106.5	33.485	25.2914	0.139403
					107	29.7674	25.2238	0.0826244		107	33.2959	25.1623	0.139134
					107.5	29.5781	25.1031	0.0818395		107.5	33.1069	25.0338	0.138855
					108	29.3901	24.983	0.0810532		108	32.918	24.9057	0.138564
					108.5	29.2034	24.8637	0.0802656		108.5	32.7293	24.7782	0.138262
					109	29.018	24.7451	0.0794769		109	32.5409	24.6513	0.137948
					109.5	28.834	24.6273	0.0786873		109.5	32.3528	24.525	0.137624
					110	28.6514	24.5103	0.0778968		110	32.165	24.3993	0.137289
					110.5	28.4703	24.3941	0.0771057		110.5	31.9777	24.2743	0.136943
					111	28.2906	24.2788	0.0763141		111	31.7908	24.15	0.136587
					111.5	28.1124	24.1644	0.0755222		111.5	31.6044	24.0264	0.136219
					112	27.9358	24.0508	0.0747301		112	31.4187	23.9036	0.135841
					112.5	27.7607	23.9382	0.0739379		112.5	31.2335	23.7816	0.135453
					113	27.5873	23.8266	0.0731458		113	31.049	23.6603	0.135054
					113.5	27.4154	23.7159	0.0723539		113.5	30.8652	23.5399	0.134645
					114	27.2452	23.6062	0.0715624		114	30.6822	23.4203	0.134225
					114.5	27.0767	23.4975	0.0707714		114.5	30.4999	23.3015	0.133796
					115	26.9098	23.3898	0.069981		115	30.3186	23.1837	0.133356
					115.5	26.7447	23.2832	0.0691914		115.5	30.1381	23.0668	0.132906
					116	26.5812	23.1776	0.0684028		116	29.9585	22.9508	0.132447
					116.5	26.4196	23.0731	0.0676151		116.5	29.7799	22.8358	0.131978
					117	26.2596	22.9697	0.0668287		117	29.6023	22.7217	0.131499
					117.5	26.1015	22.8674	0.0660436		117.5	29.4257	22.6087	0.131011
					118	25.9451	22.7662	0.0652598		118	29.2502	22.4966	0.130513
					118.5	25.7906	22.6662	0.0644777		118.5	29.0758	22.3856	0.130006
					119	25.6378	22.5673	0.0636972		119	28.9026	22.2755	0.12949
					119.5	25.4869	22.4696	0.0629185		119.5	28.7305	22.1666	0.128965
					120	25.3378	22.373	0.0621417		120	28.5597	22.0587	0.12843
					120.5	25.1905	22.2776	0.061367		120.5	28.39	21.9519	0.127887
					121	25.0451	22.1833	0.0605944		121	28.2217	21.8462	0.127336
					121.5	24.9015	22.0903	0.059824		121.5	28.0546	21.7416	0.126775
					122	24.7598	21.9985	0.059056		122	27.8888	21.6381	0.126207
					122.5	24.62	21.9078	0.0582905		122.5	27.7243	21.5358	0.12563
					123	24.4819	21.8184	0.0575276		123	27.5612	21.4346	0.125045
					123.5	24.3458	21.7302	0.0567673		123.5	27.3995	21.3345	0.124451
					124	24.2115	21.6432	0.0560098		124	27.2392	21.2356	0.12385
					124.5	24.0791	21.5574	0.0552552		124.5	27.0803	21.1379	0.123241
					125	23.9485	21.4729	0.0545036		125	26.9229	21.0413	0.122624
					125.5	23.8198	21.3895	0.053755		125.5	26.7669	20.9459	0.122
					126	23.6929	21.3074	0.0530097		126	26.6124	20.8517	0.121368
					126.5	23.5678	21.2266	0.0522675		126.5	26.4593	20.7587	0.120729
					127	23.4447	21.1469	0.0515287		127	26.3078	20.6669	0.120083
					127.5	23.3233	21.0685	0.0507934		127.5	26.1577	20.5763	0.11943
					128	23.2038	20.9913	0.0500615		128	26.0092	20.4869	0.11877
					128.5	23.086	20.9153	0.0493333		128.5	25.8622	20.3986	0.118104
					129	22.9701	20.8406	0.0486087		129	25.7168	20.3116	0.117431
					129.5	22.8561	20.767	0.0478878		129.5	25.5729	20.2258	0.116751
					130	22.7437	20.6947	0.0471708		130	25.4306	20.1412	0.116065
					130.5	22.6332	20.6236	0.0464577		130.5	25.2898	20.0579	0.115373
					131	22.5245	20.5537	0.0457485		131	25.1506	19.9757	0.114676
					131.5	22.4175	20.485	0.0450434		131.5	25.013	19.8947	0.113972
					132	22.3123	20.4175	0.0443424		132	24.8769	19.815	0.113262
					132.5	22.2088	20.3512	0.0436455		132.5	24.7424	19.7365	0.112547
					133	22.107	20.2861	0.0429528		133	24.6096	19.6591	0.111827
					133.5	22.0069	20.2221	0.0422645		133.5	24.4783	19.583	0.111101
					134	21.9086	20.1593	0.0415804		134	24.3485	19.5081	0.110371
					134.5	21.8119	20.0977	0.0409008		134.5	24.2204	19.4343	0.109635
					135	21.7169	20.0373	0.0402256		135	24.0939	19.3618	0.108895
					135.5	21.6235	19.9779	0.0395549		135.5	23.9689	19.2904	0.10815
					136	21.5318	19.9198	0.0388888		136	23.8455	19.2202	0.1074
					136.5	21.4417	19.8627	0.0382272		136.5	23.7237	19.1512	0.106646
					137	21.3532	19.8068	0.0375703		137	23.6035	19.0834	0.105888
					137.5	21.2663	19.7519	0.036918		137.5	23.4848	19.0168	0.105126
					138	21.1809	19.6982	0.0362705		138	23.3677	18.9513	0.10436
					138.5	21.0972	19.6456	0.0356277		138.5	23.2521	18.8869	0.10359
					139	21.0149	19.594	0.0349897		139	23.1381	18.8237	0.102817
					139.5	20.9342	19.5435	0.0343566		139.5	23.0257	18.7617	0.10204
					140	20.855	19.4941	0.0337283		140	22.9147	18.7008	0.10126
					140.5	20.7773	19.4457	0.0331049		140.5	22.8053	18.641	0.100476
					141	20.701	19.3983	0.0324864		141	22.6975	18.5823	0.0996901
					141.5	20.6262	19.352	0.0318728		141.5	22.5911	18.5247	0.098901
					142	20.5529	19.3067	0.0312642		142	22.4862	18.4682	0.0981092
					142.5	20.4809	19.2623	0.0306606		142.5	22.3829	18.4128	0.0973148
					143	20.4103	19.219	0.030062		143	22.281	18.3585	0.0965181
					143.5	20.3412	19.1766	0.0294685		143.5	22.1806	18.3053	0.0957191
					144	20.2733	19.1352	0.02888		144	22.0816	18.2531	0.0949179
					144.5	20.2069	19.0948	0.0282965		144.5	21.9841	18.202	0.0941148
					145	20.1417	19.0552	0.0277182		145	21.8881	18.152	0.0933099
					145.5	20.0779	19.0167	0.0271449		145.5	21.7935	18.1029	0.0925033
					146	20.0153	18.979	0.0265767		146	21.7003	18.0549	0.0916952
					146.5	19.954	18.9422	0.0260137		146.5	21.6085	18.0079	0.0908857
					147	19.894	18.9063	0.0254558		147	21.5181	17.9619	0.0900749
					147.5	19.8352	18.8712	0.0249029		147.5	21.429	17.9169	0.089263
					148	19.7776	18.8371	0.0243553		148	21.3414	17.8729	0.0884502
					148.5	19.7211	18.8038	0.0238127		148.5	21.2551	17.8298	0.0876365
					149	19.6659	18.7713	0.0232753		149	21.1701	17.7877	0.0868221
					149.5	19.6118	18.7396	0.022743		149.5	21.0865	17.7466	0.0860072
					150	19.5589	18.7088	0.0222159		150	21.0042	17.7064	0.0851918
					150.5	19.5071	18.6787	0.0216939		150.5	20.9232	17.6671	0.0843762
					151	19.4564	18.6494	0.021177		151	20.8435	17.6287	0.0835604
					151.5	19.4068	18.6209	0.0206653		151.5	20.765	17.5913	0.0827445
					152	19.3582	18.5932	0.0201587		152	20.6878	17.5547	0.0819288
					152.5	19.3107	18.5662	0.0196571		152.5	20.6119	17.519	0.0811132
					153	19.2643	18.5399	0.0191607		153	20.5372	17.4842	0.0802981
					153.5	19.2188	18.5144	0.0186694		153.5	20.4638	17.4502	0.0794834
					154	19.1744	18.4895	0.0181832		154	20.3915	17.4171	0.0786693
					154.5	19.1309	18.4654	0.017702		154.5	20.3205	17.3849	0.077856
					155	19.0884	18.4419	0.0172259		155	20.2506	17.3535	0.0770435
					155.5	19.0469	18.4192	0.0167548		155.5	20.1819	17.3229	0.076232
					156	19.0063	18.397	0.0162888		156	20.1144	17.293	0.0754216
					156.5	18.9666	18.3756	0.0158278		156.5	20.048	17.264	0.0746123
					157	18.9278	18.3547	0.0153717		157	19.9827	17.2358	0.0738044
					157.5	18.8899	18.3345	0.0149207		157.5	19.9186	17.2084	0.072998
					158	18.8529	18.3149	0.0144746		158	19.8555	17.1817	0.072193
					158.5	18.8168	18.2959	0.0140334		158.5	19.7936	17.1558	0.0713898
					159	18.7814	18.2775	0.0135972		159	19.7327	17.1306	0.0705883
					159.5	18.747	18.2597	0.0131658		159.5	19.6729	17.1062	0.0697886
					160	18.7133	18.2425	0.0127394		160	19.6142	17.0824	0.068991
					160.5	18.6804	18.2258	0.0123178		160.5	19.5565	17.0594	0.0681954
					161	18.6483	18.2097	0.011901		161	19.4998	17.0372	0.067402
					161.5	18.617	18.1941	0.011489		161.5	19.4442	17.0156	0.0666109
					162	18.5865	18.1791	0.0110818		162	19.3895	16.9947	0.0658221
					162.5	18.5567	18.1645	0.0106793		162.5	19.3359	16.9744	0.0650358
					163	18.5276	18.1505	0.0102816		163	19.2832	16.9549	0.0642521
					163.5	18.4993	18.137	0.00988859		163.5	19.2316	16.936	0.0634711
					164	18.4717	18.124	0.00950025		164	19.1808	16.9177	0.0626928
					164.5	18.4448	18.1115	0.00911655		164.5	19.1311	16.9001	0.0619173
					165	18.4185	18.0994	0.00873746		165	19.0823	16.8832	0.0611448
					165.5	18.393	18.0879	0.00836297		165.5	19.0344	16.8668	0.0603752
					166	18.3681	18.0768	0.00799303		166	18.9874	16.8511	0.0596088
					166.5	18.3438	18.0661	0.00762762		166.5	18.9413	16.836	0.0588455
					167	18.3202	18.0559	0.00726671		167	18.8962	16.8215	0.0580855
					167.5	18.2973	18.0461	0.00691027		167.5	18.8519	16.8076	0.0573288
					168	18.2749	18.0368	0.00655827		168	18.8086	16.7943	0.0565755
					168.5	18.2532	18.0279	0.00621067		168.5	18.7661	16.7816	0.0558257
					169	18.2321	18.0194	0.00586745		169	18.7244	16.7694	0.0550795
					169.5	18.2116	18.0113	0.00552857		169.5	18.6837	16.7579	0.0543368
					170	18.1917	18.0037	0.005194		170	18.6437	16.7469	0.0535979
					170.5	18.1723	17.9964	0.00486371		170.5	18.6047	16.7364	0.0528627
					171	18.1535	17.9895	0.00453767		171	18.5664	16.7265	0.0521313
					171.5	18.1353	17.9831	0.00421583		171.5	18.529	16.7172	0.0514038
					172	18.1177	17.977	0.00389817		172	18.4924	16.7084	0.0506803
					172.5	18.1006	17.9713	0.00358466		172.5	18.4566	16.7002	0.0499607
					173	18.084	17.966	0.00327526		173	18.4217	16.6925	0.0492452
					173.5	18.068	17.961	0.00296994		173.5	18.3875	16.6853	0.0485338
					174	18.0525	17.9564	0.00266867		174	18.3542	16.6787	0.0478265
					174.5	18.0376	17.9522	0.0023714		174.5	18.3216	16.6725	0.0471235
					175	18.0231	17.9484	0.00207811		175	18.2898	16.6669	0.0464248
					175.5	18.0092	17.9449	0.00178876		175.5	18.2588	16.6619	0.0457303
					176	17.9958	17.9417	0.00150332		176	18.2286	16.6573	0.0450402
					176.5	17.9828	17.9389	0.00122175		176.5	18.1991	16.6532	0.0443545
					177	17.9704	17.9365	0.000944026		177	18.1704	16.6497	0.0436733
					177.5	17.9585	17.9344	0.000670103		177.5	18.1425	16.6467	0.0429965
					178	17.9471	17.9327	0.00039995		178	18.1153	16.6442	0.0423242
					178.5	17.9361	17.9313	0.000133534		178.5	18.0889	16.6421	0.0416565
					179	17.9257	17.9303	-0.000129181		179	18.0633	16.6406	0.0409934
					179.5	17.9157	17.9296	-0.000388229		179.5	18.0384	16.6396	0.040335
					180	17.9062	17.9293	-0.000643643		180	18.0142	16.6391	0.0396811
